# Supplementary material for: 4-{2-[(3,4-Dichloro­phen­yl)(meth­yl)amino]-4-methyl-1,3-thia­zol-5-yl}-N-(3-methyl­phen­yl)pyrimidin-2-amine
Source: Acta Crystallogr Sect E Struct Rep Online. 2011 Jan 8;67(Pt 2):o260. doi: 10.1107/S1600536810053547 (PMC3051541; doi:10.1107/S1600536810053547)
Supplement: Supplementary file 1 [file e-67-0o260-sup1.cif]

##############################################################################
###                                                                        ###
###        Electronic paper (Acta Crystallographica Section E)             ###
###                                                                        ###
##############################################################################
#                                                                            #
# This CIF contains the data in a paper accepted for publication in Acta     #
# Crystallographica Section E. It conforms to the requirements of Notes      #
# for Authors for Section E, and has been peer reviewed under the auspices   #
# of the IUCr Commission on Journals.                                        #
#                                                                            #
# Full details of the Crystallographic Information File format               #
# are given in the paper "The Crystallographic Information File (CIF):       #
# a New Standard Archive File for Crystallography" by S. R. Hall, F. H.      #
# Allen and I. D. Brown [Acta Cryst. (1991), A47, 655-685].                  #
#                                                                            #
# The current version of the core CIF dictionary is obtainable from          #
# ftp://ftp.iucr.org/pub/cif_core.dic. The current version number is 2.4.    #
#                                                                            #
# Software is freely available for graphical display of the structure(s) in  #
# this CIF.  For information consult the CIF home page http://www.iucr.org/  #
# cif/home.html                                                              #
#                                                                            #
# This file may be used for bona fide research purposes within the           #
# scientific community so long as proper attribution is given to the journal # 
# article from which it was obtained.                                        #
#                                                                            #
##############################################################################
                                             
data_I
_audit_creation_method     SHELXL-97
_chemical_name_systematic
;
4-{2-[(3,4-Dichlorophenyl)(methyl)amino]-4-methyl-1,3-thiazol-5-yl}-
<i>N</i>-(3-methylphenyl)pyrimidin-2-amine
;
_chemical_name_common     ?
_chemical_formula_moiety     'C22 H19 Cl2 N5 S'
_chemical_formula_sum     'C22 H19 Cl2 N5 S'
_chemical_formula_iupac     'C22 H19 Cl2 N5 S'
_chemical_formula_weight     456.38
_chemical_melting_point     ?
_chemical_melting_point_gt     473
_chemical_melting_point_lt     472
_symmetry_cell_setting     triclinic
_symmetry_space_group_name_H-M     'P -1'
_symmetry_space_group_name_Hall     '-P 1'
loop_
    _symmetry_equiv_pos_as_xyz
    'x, y, z'
    '-x, -y, -z'
_cell_length_a     7.9679(15)
_cell_length_b     9.4042(19)
_cell_length_c     14.166(3)
_cell_angle_alpha     85.421(6)
_cell_angle_beta     76.727(5)
_cell_angle_gamma     86.002(6)
_cell_volume     1028.4(3)
_cell_formula_units_Z     2
_cell_measurement_reflns_used     3163
_cell_measurement_theta_min     3.30
_cell_measurement_theta_max     27.49
_cell_measurement_temperature     103(2)
_exptl_crystal_description     Block
_exptl_crystal_colour     Yellow
_exptl_crystal_size_max     0.53
_exptl_crystal_size_mid     0.50
_exptl_crystal_size_min     0.40
_exptl_crystal_density_diffrn     1.474
_exptl_crystal_density_meas     ?
_exptl_crystal_density_method     'not measured'
_exptl_crystal_F_000     472
_exptl_absorpt_coefficient_mu     0.438
_exptl_absorpt_correction_type     multi-scan
_exptl_absorpt_process_details     '(CrystalClear; Rigaku/MSC, 2008)'
_exptl_absorpt_correction_T_min     0.8011
_exptl_absorpt_correction_T_max     0.8444
_exptl_special_details
;
;
_diffrn_ambient_temperature     103(2)
_diffrn_radiation_type     MoK\a
_diffrn_radiation_wavelength     0.71073
_diffrn_radiation_source     'fine-focus sealed tube'
_diffrn_radiation_monochromator     graphite
_diffrn_measurement_device_type     'Rigaku AFC10/Saturn724+'
_diffrn_measurement_method     'phi and omega'
_diffrn_detector_area_resol_mean     28.5714
_diffrn_reflns_number     9828
_diffrn_reflns_av_R_equivalents     0.0209
_diffrn_reflns_av_sigmaI/netI     0.0328
_diffrn_reflns_theta_min     3.30
_diffrn_reflns_theta_max     27.49
_diffrn_reflns_theta_full     27.49
_diffrn_measured_fraction_theta_max     0.979
_diffrn_measured_fraction_theta_full     0.979
_diffrn_reflns_limit_h_min     -10
_diffrn_reflns_limit_h_max     10
_diffrn_reflns_limit_k_min     -12
_diffrn_reflns_limit_k_max     12
_diffrn_reflns_limit_l_min     -16
_diffrn_reflns_limit_l_max     18
_diffrn_standards_number     0
_diffrn_standards_interval_count     0
_diffrn_standards_interval_time     0
_diffrn_standards_decay_%     0
_refine_special_details
;
Refinement of <i>F</i>^2^ against ALL reflections. The weighted <i>R</i>-factor
<i>wR</i> and goodness of fit <i>S</i> are based on <i>F</i>^2^, conventional
<i>R</i>-factors <i>R</i> are based on <i>F</i>, with <i>F</i> set to zero for
negative <i>F</i>^2^. The threshold expression of <i>F</i>^2^ >
\s(<i>F</i>^2^) is used only for calculating <i>R</i>-factors(gt) <i>etc</i>.
and is not relevant to the choice of reflections for refinement.
<i>R</i>-factors based on <i>F</i>^2^ are statistically about twice as large
as those based on <i>F</i>, and <i>R</i>- factors based on ALL data will be
even larger.
;
_reflns_number_total     4626
_reflns_number_gt     3906
_reflns_threshold_expression     I>2sigma(I)
_refine_ls_structure_factor_coef     Fsqd
_refine_ls_matrix_type     full
_refine_ls_R_factor_all     0.0424
_refine_ls_R_factor_gt     0.0332
_refine_ls_wR_factor_gt     0.0869
_refine_ls_wR_factor_ref     0.0907
_refine_ls_goodness_of_fit_ref     1.053
_refine_ls_restrained_S_all     1.053
_refine_ls_number_reflns     4626
_refine_ls_number_parameters     275
_refine_ls_number_restraints     0
_refine_ls_hydrogen_treatment     constr
_refine_ls_weighting_scheme     calc
_refine_ls_weighting_details
         'calc w=1/[\s^2^(Fo^2^)+(0.0486P)^2^+0.1912P] where P=(Fo^2^+2Fc^2^)/3'
_atom_sites_solution_hydrogens     geom
_atom_sites_solution_primary     direct
_atom_sites_solution_secondary     difmap
_refine_ls_shift/su_max     0.002
_refine_ls_shift/su_mean     0.000
_refine_diff_density_max     0.370
_refine_diff_density_min     -0.253
_refine_ls_extinction_method     none
_refine_ls_extinction_coef     ?
loop_
    _atom_type_symbol
    _atom_type_description
    _atom_type_scat_dispersion_real
    _atom_type_scat_dispersion_imag
    _atom_type_scat_source
    'C' 'C' 0.0033 0.0016
                         'International Tables Vol C Tables 4.2.6.8 and 6.1.1.4'
    'H' 'H' 0.0000 0.0000
                         'International Tables Vol C Tables 4.2.6.8 and 6.1.1.4'
    'N' 'N' 0.0061 0.0033
                         'International Tables Vol C Tables 4.2.6.8 and 6.1.1.4'
    'S' 'S' 0.1246 0.1234
                         'International Tables Vol C Tables 4.2.6.8 and 6.1.1.4'
    'Cl' 'Cl' 0.1484 0.1585
                         'International Tables Vol C Tables 4.2.6.8 and 6.1.1.4'
_computing_data_collection     'CrystalClear (Rigaku/MSC, 2008)'
_computing_cell_refinement     'CrystalClear (Rigaku/MSC, 2008)'
_computing_data_reduction     'CrystalClear (Rigaku/MSC, 2008)'
_computing_structure_solution     'SHELXS97 (Sheldrick, 2008)'
_computing_structure_refinement     'SHELXL97 (Sheldrick, 2008)'
_computing_molecular_graphics     'SHELXTL (Sheldrick, 2008)'
_computing_publication_material     'publCIF (Westrip, 2010)'
loop_
    _atom_site_type_symbol
    _atom_site_label
    _atom_site_fract_x
    _atom_site_fract_y
    _atom_site_fract_z
    _atom_site_U_iso_or_equiv
    _atom_site_adp_type
    _atom_site_calc_flag
    _atom_site_refinement_flags
    _atom_site_occupancy
    _atom_site_disorder_assembly
    _atom_site_disorder_group
    Cl Cl1 0.65348(6) 0.39036(4) 1.06940(3) 0.02494(11) Uani d . 1 . .
    Cl Cl2 1.02033(6) 0.23777(5) 0.99130(3) 0.03270(13) Uani d . 1 . .
    S S1 0.46927(5) 0.38651(4) 0.73411(3) 0.01502(10) Uani d . 1 . .
    N N1 0.42851(17) 0.12266(14) 0.82588(10) 0.0177(3) Uani d . 1 . .
    N N2 0.24614(17) 0.20416(14) 0.72255(10) 0.0174(3) Uani d . 1 . .
    N N3 0.40431(17) 0.83042(14) 0.50231(10) 0.0166(3) Uani d . 1 . .
    N N4 0.46548(16) 0.64873(13) 0.62050(9) 0.0152(3) Uani d . 1 . .
    C C1 0.5466(2) 0.24613(16) 0.93887(11) 0.0167(3) Uani d . 1 . .
    H H1 0.4370 0.2936 0.9610 0.020 Uiso calc R 1 . .
    C C2 0.6847(2) 0.27394(16) 0.97755(11) 0.0172(3) Uani d . 1 . .
    C C3 0.8457(2) 0.20465(18) 0.94480(12) 0.0199(3) Uani d . 1 . .
    C C4 0.8656(2) 0.1063(2) 0.87532(13) 0.0260(4) Uani d . 1 . .
    H H4 0.9749 0.0581 0.8535 0.031 Uiso calc R 1 . .
    C C5 0.7274(2) 0.07723(19) 0.83720(12) 0.0227(4) Uani d . 1 . .
    H H5 0.7415 0.0083 0.7901 0.027 Uiso calc R 1 . .
    C C6 0.5687(2) 0.14890(16) 0.86789(11) 0.0158(3) Uani d . 1 . .
    C C7 0.37223(19) 0.22404(16) 0.76455(11) 0.0150(3) Uani d . 1 . .
    C C8 0.2218(2) 0.32085(16) 0.66094(11) 0.0161(3) Uani d . 1 . .
    C C9 0.3305(2) 0.42957(16) 0.65541(11) 0.0153(3) Uani d . 1 . .
    C C10 0.3515(2) 0.56427(16) 0.59808(11) 0.0144(3) Uani d . 1 . .
    C C11 0.2660(2) 0.60746(16) 0.52437(11) 0.0173(3) Uani d . 1 . .
    H H11 0.1906 0.5473 0.5052 0.021 Uiso calc R 1 . .
    C C12 0.2970(2) 0.74247(17) 0.48071(12) 0.0180(3) Uani d . 1 . .
    H H12 0.2372 0.7750 0.4316 0.022 Uiso calc R 1 . .
    C C13 0.4895(2) 0.77493(16) 0.57055(11) 0.0150(3) Uani d . 1 . .
    C C14 0.7437(2) 0.82794(16) 0.63641(11) 0.0155(3) Uani d . 1 . .
    C C15 0.8818(2) 0.91812(16) 0.61470(11) 0.0162(3) Uani d . 1 . .
    H H15 0.8825 0.9958 0.5675 0.019 Uiso calc R 1 . .
    C C16 1.0172(2) 0.89571(16) 0.66104(12) 0.0180(3) Uani d . 1 . .
    H H16 1.1084 0.9595 0.6468 0.022 Uiso calc R 1 . .
    C C17 1.0204(2) 0.78011(17) 0.72849(12) 0.0176(3) Uani d . 1 . .
    H H17 1.1144 0.7642 0.7595 0.021 Uiso calc R 1 . .
    C C18 0.8856(2) 0.68802(17) 0.75029(11) 0.0173(3) Uani d . 1 . .
    C C19 0.7475(2) 0.71314(16) 0.70470(11) 0.0179(3) Uani d . 1 . .
    H H19 0.6546 0.6510 0.7205 0.021 Uiso calc R 1 . .
    C C20 0.3733(2) -0.02305(17) 0.82886(13) 0.0224(4) Uani d . 1 . .
    H H20A 0.2555 -0.0291 0.8686 0.027 Uiso calc R 1 . .
    H H20B 0.4515 -0.0895 0.8573 0.027 Uiso calc R 1 . .
    H H20C 0.3759 -0.0482 0.7627 0.027 Uiso calc R 1 . .
    C C21 0.0762(2) 0.31764(18) 0.61070(13) 0.0248(4) Uani d . 1 . .
    H H21A 0.0086 0.4089 0.6166 0.030 Uiso calc R 1 . .
    H H21B 0.0020 0.2399 0.6408 0.030 Uiso calc R 1 . .
    H H21C 0.1229 0.3020 0.5418 0.030 Uiso calc R 1 . .
    C C22 0.8862(2) 0.56045(18) 0.82177(13) 0.0243(4) Uani d . 1 . .
    H H22A 0.8018 0.5787 0.8823 0.029 Uiso calc R 1 . .
    H H22B 1.0015 0.5437 0.8352 0.029 Uiso calc R 1 . .
    H H22C 0.8558 0.4761 0.7942 0.029 Uiso calc R 1 . .
    N N5 0.61031(17) 0.86089(14) 0.58696(10) 0.0185(3) Uani d . 1 . .
    H H5N 0.6034 0.9498 0.5630 0.032(6) Uiso calc R 1 . .
loop_
    _atom_site_aniso_label
    _atom_site_aniso_U_11
    _atom_site_aniso_U_22
    _atom_site_aniso_U_33
    _atom_site_aniso_U_12
    _atom_site_aniso_U_13
    _atom_site_aniso_U_23
    Cl1 0.0352(2) 0.0191(2) 0.0227(2) 0.00067(16) -0.00980(17) -0.00635(15)
    Cl2 0.0238(2) 0.0468(3) 0.0331(3) -0.00328(19) -0.01516(19) -0.0099(2)
    S1 0.01644(19) 0.01321(18) 0.0177(2) -0.00395(13) -0.00857(15) 0.00174(14)
    N1 0.0186(7) 0.0134(6) 0.0232(7) -0.0041(5) -0.0095(6) 0.0033(5)
    N2 0.0165(7) 0.0164(7) 0.0209(7) -0.0034(5) -0.0075(5) 0.0005(5)
    N3 0.0178(7) 0.0153(6) 0.0177(7) -0.0006(5) -0.0067(5) 0.0004(5)
    N4 0.0166(6) 0.0143(6) 0.0163(7) -0.0020(5) -0.0068(5) -0.0005(5)
    C1 0.0175(8) 0.0151(7) 0.0167(8) 0.0007(6) -0.0040(6) 0.0021(6)
    C2 0.0249(8) 0.0130(7) 0.0140(8) -0.0015(6) -0.0057(6) 0.0016(6)
    C3 0.0174(8) 0.0255(8) 0.0182(8) -0.0026(6) -0.0070(6) -0.0004(6)
    C4 0.0165(8) 0.0362(10) 0.0261(10) 0.0036(7) -0.0055(7) -0.0100(7)
    C5 0.0197(8) 0.0295(9) 0.0201(9) 0.0011(7) -0.0048(7) -0.0095(7)
    C6 0.0166(7) 0.0159(7) 0.0148(8) -0.0027(6) -0.0048(6) 0.0043(6)
    C7 0.0149(7) 0.0138(7) 0.0161(8) -0.0026(6) -0.0028(6) -0.0007(6)
    C8 0.0158(7) 0.0153(7) 0.0186(8) -0.0011(6) -0.0066(6) -0.0016(6)
    C9 0.0155(7) 0.0155(7) 0.0167(8) -0.0001(6) -0.0073(6) -0.0018(6)
    C10 0.0160(7) 0.0128(7) 0.0156(8) 0.0001(5) -0.0056(6) -0.0025(6)
    C11 0.0184(8) 0.0172(8) 0.0187(8) -0.0016(6) -0.0090(6) -0.0019(6)
    C12 0.0199(8) 0.0181(8) 0.0172(8) 0.0020(6) -0.0078(6) -0.0004(6)
    C13 0.0169(7) 0.0152(7) 0.0129(7) -0.0004(6) -0.0034(6) -0.0011(6)
    C14 0.0164(7) 0.0161(7) 0.0145(8) -0.0023(6) -0.0042(6) -0.0019(6)
    C15 0.0184(8) 0.0136(7) 0.0151(8) -0.0020(6) -0.0008(6) -0.0001(6)
    C16 0.0145(7) 0.0177(8) 0.0210(8) -0.0034(6) -0.0005(6) -0.0042(6)
    C17 0.0156(8) 0.0205(8) 0.0180(8) -0.0001(6) -0.0056(6) -0.0050(6)
    C18 0.0210(8) 0.0169(7) 0.0152(8) -0.0014(6) -0.0062(6) -0.0014(6)
    C19 0.0208(8) 0.0168(8) 0.0179(8) -0.0068(6) -0.0072(6) 0.0007(6)
    C20 0.0230(9) 0.0149(8) 0.0304(10) -0.0057(6) -0.0090(7) 0.0055(7)
    C21 0.0248(9) 0.0227(9) 0.0321(10) -0.0076(7) -0.0168(7) 0.0028(7)
    C22 0.0303(9) 0.0217(9) 0.0249(9) -0.0067(7) -0.0149(7) 0.0051(7)
    N5 0.0228(7) 0.0146(7) 0.0203(7) -0.0053(5) -0.0101(6) 0.0051(5)
_geom_special_details
;
All e.s.d.'s (except the e.s.d. in the dihedral angle between two l.s. planes)
are estimated using the full covariance matrix. The cell e.s.d.'s are taken
into account individually in the estimation of e.s.d.'s in distances, angles
and torsion angles; correlations between e.s.d.'s in cell parameters are only
used when they are defined by crystal symmetry. An approximate (isotropic)
treatment of cell e.s.d.'s is used for estimating e.s.d.'s involving l.s.
planes.
;
loop_
    _geom_bond_atom_site_label_1
    _geom_bond_atom_site_label_2
    _geom_bond_site_symmetry_2
    _geom_bond_distance
    _geom_bond_publ_flag
    Cl1 C2 . 1.7304(17) ?
    Cl2 C3 . 1.7266(17) ?
    S1 C7 . 1.7392(15) ?
    S1 C9 . 1.7492(15) ?
    N1 C7 . 1.361(2) ?
    N1 C6 . 1.424(2) ?
    N1 C20 . 1.4626(19) ?
    N2 C7 . 1.310(2) ?
    N2 C8 . 1.3778(19) ?
    N3 C12 . 1.330(2) ?
    N3 C13 . 1.3561(19) ?
    N4 C13 . 1.3346(19) ?
    N4 C10 . 1.3530(19) ?
    C1 C2 . 1.386(2) ?
    C1 C6 . 1.386(2) ?
    C1 H1 . 0.9500 ?
    C2 C3 . 1.394(2) ?
    C3 C4 . 1.380(2) ?
    C4 C5 . 1.384(2) ?
    C4 H4 . 0.9500 ?
    C5 C6 . 1.385(2) ?
    C5 H5 . 0.9500 ?
    C8 C9 . 1.372(2) ?
    C8 C21 . 1.497(2) ?
    C9 C10 . 1.447(2) ?
    C10 C11 . 1.392(2) ?
    C11 C12 . 1.380(2) ?
    C11 H11 . 0.9500 ?
    C12 H12 . 0.9500 ?
    C13 N5 . 1.3694(19) ?
    C14 C19 . 1.394(2) ?
    C14 C15 . 1.399(2) ?
    C14 N5 . 1.407(2) ?
    C15 C16 . 1.382(2) ?
    C15 H15 . 0.9500 ?
    C16 C17 . 1.392(2) ?
    C16 H16 . 0.9500 ?
    C17 C18 . 1.391(2) ?
    C17 H17 . 0.9500 ?
    C18 C19 . 1.396(2) ?
    C18 C22 . 1.507(2) ?
    C19 H19 . 0.9500 ?
    C20 H20A . 0.9800 ?
    C20 H20B . 0.9800 ?
    C20 H20C . 0.9800 ?
    C21 H21A . 0.9800 ?
    C21 H21B . 0.9800 ?
    C21 H21C . 0.9800 ?
    C22 H22A . 0.9800 ?
    C22 H22B . 0.9800 ?
    C22 H22C . 0.9800 ?
    N5 H5N . 0.8800 ?
loop_
    _geom_angle_atom_site_label_1
    _geom_angle_atom_site_label_2
    _geom_angle_atom_site_label_3
    _geom_angle_site_symmetry_1
    _geom_angle_site_symmetry_3
    _geom_angle
    _geom_angle_publ_flag
    C7 S1 C9 . . 88.31(7) ?
    C7 N1 C6 . . 120.09(13) ?
    C7 N1 C20 . . 118.53(13) ?
    C6 N1 C20 . . 119.69(12) ?
    C7 N2 C8 . . 110.18(13) ?
    C12 N3 C13 . . 114.27(13) ?
    C13 N4 C10 . . 117.34(13) ?
    C2 C1 C6 . . 119.86(15) ?
    C2 C1 H1 . . 120.1 ?
    C6 C1 H1 . . 120.1 ?
    C1 C2 C3 . . 120.02(15) ?
    C1 C2 Cl1 . . 119.41(12) ?
    C3 C2 Cl1 . . 120.53(13) ?
    C4 C3 C2 . . 119.66(15) ?
    C4 C3 Cl2 . . 119.29(13) ?
    C2 C3 Cl2 . . 121.04(13) ?
    C3 C4 C5 . . 120.44(16) ?
    C3 C4 H4 . . 119.8 ?
    C5 C4 H4 . . 119.8 ?
    C4 C5 C6 . . 119.86(16) ?
    C4 C5 H5 . . 120.1 ?
    C6 C5 H5 . . 120.1 ?
    C5 C6 C1 . . 120.11(15) ?
    C5 C6 N1 . . 119.71(15) ?
    C1 C6 N1 . . 120.18(14) ?
    N2 C7 N1 . . 122.48(14) ?
    N2 C7 S1 . . 115.90(11) ?
    N1 C7 S1 . . 121.59(12) ?
    C9 C8 N2 . . 115.95(14) ?
    C9 C8 C21 . . 127.26(14) ?
    N2 C8 C21 . . 116.74(13) ?
    C8 C9 C10 . . 132.96(14) ?
    C8 C9 S1 . . 109.62(11) ?
    C10 C9 S1 . . 117.41(11) ?
    N4 C10 C11 . . 120.73(14) ?
    N4 C10 C9 . . 114.52(13) ?
    C11 C10 C9 . . 124.75(14) ?
    C12 C11 C10 . . 116.32(14) ?
    C12 C11 H11 . . 121.8 ?
    C10 C11 H11 . . 121.8 ?
    N3 C12 C11 . . 124.83(14) ?
    N3 C12 H12 . . 117.6 ?
    C11 C12 H12 . . 117.6 ?
    N4 C13 N3 . . 126.28(14) ?
    N4 C13 N5 . . 119.49(14) ?
    N3 C13 N5 . . 114.23(13) ?
    C19 C14 C15 . . 118.38(14) ?
    C19 C14 N5 . . 124.83(14) ?
    C15 C14 N5 . . 116.80(13) ?
    C16 C15 C14 . . 120.89(14) ?
    C16 C15 H15 . . 119.6 ?
    C14 C15 H15 . . 119.6 ?
    C15 C16 C17 . . 120.25(14) ?
    C15 C16 H16 . . 119.9 ?
    C17 C16 H16 . . 119.9 ?
    C18 C17 C16 . . 119.82(15) ?
    C18 C17 H17 . . 120.1 ?
    C16 C17 H17 . . 120.1 ?
    C17 C18 C19 . . 119.58(14) ?
    C17 C18 C22 . . 121.23(15) ?
    C19 C18 C22 . . 119.20(14) ?
    C14 C19 C18 . . 121.06(14) ?
    C14 C19 H19 . . 119.5 ?
    C18 C19 H19 . . 119.5 ?
    N1 C20 H20A . . 109.5 ?
    N1 C20 H20B . . 109.5 ?
    H20A C20 H20B . . 109.5 ?
    N1 C20 H20C . . 109.5 ?
    H20A C20 H20C . . 109.5 ?
    H20B C20 H20C . . 109.5 ?
    C8 C21 H21A . . 109.5 ?
    C8 C21 H21B . . 109.5 ?
    H21A C21 H21B . . 109.5 ?
    C8 C21 H21C . . 109.5 ?
    H21A C21 H21C . . 109.5 ?
    H21B C21 H21C . . 109.5 ?
    C18 C22 H22A . . 109.5 ?
    C18 C22 H22B . . 109.5 ?
    H22A C22 H22B . . 109.5 ?
    C18 C22 H22C . . 109.5 ?
    H22A C22 H22C . . 109.5 ?
    H22B C22 H22C . . 109.5 ?
    C13 N5 C14 . . 129.52(13) ?
    C13 N5 H5N . . 115.2 ?
    C14 N5 H5N . . 115.2 ?
loop_
    _geom_torsion_atom_site_label_1
    _geom_torsion_atom_site_label_2
    _geom_torsion_atom_site_label_3
    _geom_torsion_atom_site_label_4
    _geom_torsion_site_symmetry_1
    _geom_torsion_site_symmetry_2
    _geom_torsion_site_symmetry_3
    _geom_torsion_site_symmetry_4
    _geom_torsion
    _geom_torsion_publ_flag
    C6 C1 C2 C3 . . . . 0.3(2) ?
    C6 C1 C2 Cl1 . . . . -177.54(11) ?
    C1 C2 C3 C4 . . . . -1.4(2) ?
    Cl1 C2 C3 C4 . . . . 176.42(13) ?
    C1 C2 C3 Cl2 . . . . 179.72(12) ?
    Cl1 C2 C3 Cl2 . . . . -2.50(19) ?
    C2 C3 C4 C5 . . . . 0.8(3) ?
    Cl2 C3 C4 C5 . . . . 179.69(14) ?
    C3 C4 C5 C6 . . . . 1.0(3) ?
    C4 C5 C6 C1 . . . . -2.1(2) ?
    C4 C5 C6 N1 . . . . 177.66(15) ?
    C2 C1 C6 C5 . . . . 1.5(2) ?
    C2 C1 C6 N1 . . . . -178.28(13) ?
    C7 N1 C6 C5 . . . . -108.63(18) ?
    C20 N1 C6 C5 . . . . 56.3(2) ?
    C7 N1 C6 C1 . . . . 71.1(2) ?
    C20 N1 C6 C1 . . . . -123.93(16) ?
    C8 N2 C7 N1 . . . . -177.07(14) ?
    C8 N2 C7 S1 . . . . 0.87(18) ?
    C6 N1 C7 N2 . . . . 178.64(14) ?
    C20 N1 C7 N2 . . . . 13.5(2) ?
    C6 N1 C7 S1 . . . . 0.8(2) ?
    C20 N1 C7 S1 . . . . -164.32(12) ?
    C9 S1 C7 N2 . . . . -1.46(13) ?
    C9 S1 C7 N1 . . . . 176.49(14) ?
    C7 N2 C8 C9 . . . . 0.5(2) ?
    C7 N2 C8 C21 . . . . -177.22(14) ?
    N2 C8 C9 C10 . . . . 177.21(16) ?
    C21 C8 C9 C10 . . . . -5.4(3) ?
    N2 C8 C9 S1 . . . . -1.52(18) ?
    C21 C8 C9 S1 . . . . 175.88(14) ?
    C7 S1 C9 C8 . . . . 1.59(12) ?
    C7 S1 C9 C10 . . . . -177.37(13) ?
    C13 N4 C10 C11 . . . . 1.2(2) ?
    C13 N4 C10 C9 . . . . -179.55(13) ?
    C8 C9 C10 N4 . . . . 174.45(17) ?
    S1 C9 C10 N4 . . . . -6.89(19) ?
    C8 C9 C10 C11 . . . . -6.3(3) ?
    S1 C9 C10 C11 . . . . 172.32(13) ?
    N4 C10 C11 C12 . . . . -3.6(2) ?
    C9 C10 C11 C12 . . . . 177.22(15) ?
    C13 N3 C12 C11 . . . . 2.2(2) ?
    C10 C11 C12 N3 . . . . 1.8(2) ?
    C10 N4 C13 N3 . . . . 3.5(2) ?
    C10 N4 C13 N5 . . . . -176.52(14) ?
    C12 N3 C13 N4 . . . . -5.1(2) ?
    C12 N3 C13 N5 . . . . 174.89(14) ?
    C19 C14 C15 C16 . . . . -1.2(2) ?
    N5 C14 C15 C16 . . . . 178.77(14) ?
    C14 C15 C16 C17 . . . . 1.7(2) ?
    C15 C16 C17 C18 . . . . -0.9(2) ?
    C16 C17 C18 C19 . . . . -0.5(2) ?
    C16 C17 C18 C22 . . . . 179.02(15) ?
    C15 C14 C19 C18 . . . . -0.2(2) ?
    N5 C14 C19 C18 . . . . 179.85(15) ?
    C17 C18 C19 C14 . . . . 1.0(2) ?
    C22 C18 C19 C14 . . . . -178.47(16) ?
    N4 C13 N5 C14 . . . . 14.1(2) ?
    N3 C13 N5 C14 . . . . -165.88(15) ?
    C19 C14 N5 C13 . . . . -21.4(3) ?
    C15 C14 N5 C13 . . . . 158.68(16) ?
loop_
    _geom_hbond_atom_site_label_D
    _geom_hbond_atom_site_label_H
    _geom_hbond_atom_site_label_A
    _geom_hbond_site_symmetry_A
    _geom_hbond_distance_DH
    _geom_hbond_distance_HA
    _geom_hbond_distance_DA
    _geom_hbond_angle_DHA
    N5 H5N N3 2_676 0.88 2.20 3.078(2) 177
data_global
_journal_date_recd_electronic     2010-11-29
_journal_date_accepted     2010-12-21
_journal_name_full     'Acta Crystallographica, Section E'
_journal_year     2011
_journal_volume     67
_journal_issue      2
_journal_page_first     o260
_journal_page_last     o260
_journal_paper_category     QO
_journal_coeditor_code     NG5079
_publ_contact_author_name     'Dr. Hai-Bo Shi'
_publ_contact_author_address
;
Zhejiang Pharmaceutical College, Ningbo,
315100, People's Republic of China
;
_publ_contact_author_email     'nbblconba_shb@sohu.com'
_publ_contact_author_fax     ?
_publ_contact_author_phone     ?
_publ_section_title
;\
4-{2-[(3,4-Dichlorophenyl)(methyl)amino]-4-methyl-1,3-thiazol-5-yl}-<i>N</i>-\
(3-methylphenyl)pyrimidin-2-amine
;
loop_
    _publ_author_name
    _publ_author_address
    'Li, Hai-Bo'
;
Nantong Center for Disease Control and Prevention
Nantong 226007, People's Republic of China
;
    'Shi, Hai-Bo'
;
Zhejiang Pharmaceutical College
Ningbo 315100
People's Republic of China
and
College of Pharmaceutical Science
Zhejiang University of Technology
Hangzhou 310032
People's Republic of China
;
    'Hu, Wei-Xiao'
;
College of Pharmaceutical Science
Zhejiang University of Technology
Hangzhou 310032
People's Republic of China
;
