# Supplementary material for: 4-{2-[(3,4-Dichloro­phen­yl)(meth­yl)amino]-4-methyl-1,3-thia­zol-5-yl}-N-(3-methyl­phen­yl)pyrimidin-2-amine
Source: Acta Crystallogr Sect E Struct Rep Online. 2011 Jan 8;67(Pt 2):o260. doi: 10.1107/S1600536810053547 (PMC3051541; doi:10.1107/S1600536810053547)
Supplement: Supplementary file 2 [file e-67-0o260-Isup2.hkl]

#
# h,k,l, Fc-squared, Fo-squared, sigma(Fo-squared) and status flag
#
data_I
_shelx_title ' BO748 in P-1'
_shelx_refln_list_code          4
_shelx_F_calc_maximum      217.58
_exptl_crystal_F_000       472.00
_reflns_d_resolution_high  0.7698
 
loop_
 _symmetry_equiv_pos_as_xyz
 'x, y, z'
 '-x, -y, -z'
 
_cell_length_a     7.9679
_cell_length_b     9.4042
_cell_length_c    14.1659
_cell_angle_alpha  85.421
_cell_angle_beta   76.727
_cell_angle_gamma  86.002
 
_shelx_F_squared_multiplier     1.000
 
loop_
 _refln_index_h
 _refln_index_k
 _refln_index_l
 _refln_F_squared_calc
 _refln_F_squared_meas
 _refln_F_squared_sigma
 _refln_observed_status
   2   0   0     1135.58     1124.79      7.76 o
   3   0   0     1292.95     1305.64     12.41 o
   4   0   0      162.71      158.52     12.91 o
   5   0   0        1.72        4.05      4.13 o
   6   0   0      135.05      123.78      9.47 o
   7   0   0       73.53       70.59      7.97 o
   8   0   0      547.22      544.22     26.09 o
   9   0   0      185.99      178.84     15.36 o
  10   0   0       82.95       85.31      9.06 o
  -9   1   0        0.04        4.76      4.50 o
  -8   1   0        3.40        6.43      4.29 o
  -7   1   0       79.31       68.56      7.12 o
  -6   1   0       58.53       48.86      6.35 o
  -5   1   0     2497.14     2693.21     41.61 o
  -4   1   0       41.67       38.73      4.55 o
  -3   1   0        0.10        3.86      1.87 o
  -1   1   0      814.70      834.99     13.81 o
   1   1   0      457.28      442.74      4.48 o
   2   1   0      937.68      964.18     14.71 o
   3   1   0        0.33        2.77      1.16 o
   4   1   0       11.45       16.42      1.69 o
   5   1   0        0.67        1.86      1.21 o
   6   1   0     1102.82     1119.50     21.90 o
   7   1   0     1136.32     1178.90     26.86 o
   8   1   0      116.82      117.61      9.39 o
   9   1   0      362.37      376.23     15.42 o
  10   1   0       34.88       31.05      6.13 o
  -9   2   0        0.64        5.92      5.00 o
  -8   2   0       15.16       20.86      5.46 o
  -7   2   0      352.49      354.14     14.27 o
  -6   2   0      275.34      279.82     10.81 o
  -5   2   0      924.52      969.70     19.65 o
  -4   2   0      364.45      355.70      8.71 o
  -3   2   0      600.24      600.15      8.26 o
  -2   2   0     4681.46     4942.10     38.53 o
  -1   2   0       66.44       65.22      2.36 o
   0   2   0     7580.49     7797.41     39.57 o
   1   2   0      531.17      512.21      6.48 o
   2   2   0      578.81      564.17      6.63 o
   3   2   0       80.66      103.90      2.72 o
   4   2   0     3269.84     3516.46     38.71 o
   5   2   0       47.26       42.62      3.09 o
   6   2   0      288.50      287.58     13.14 o
   7   2   0        2.80        2.55      5.20 o
   8   2   0       37.48       36.39      8.98 o
   9   2   0        1.38        1.98      4.79 o
  10   2   0        8.33       12.44      9.99 o
  -9   3   0       56.13       55.18      6.37 o
  -8   3   0      173.20      177.97      9.35 o
  -7   3   0       24.45       22.42      4.74 o
  -6   3   0      636.85      664.31     15.89 o
  -5   3   0      335.23      364.00      6.15 o
  -4   3   0      513.60      482.00     20.51 o
  -3   3   0       89.12      107.89      3.89 o
  -2   3   0        6.37        5.76      1.62 o
  -1   3   0     1119.90     1098.45     11.13 o
   0   3   0        4.02        7.97      2.39 o
   1   3   0      354.05      355.08      6.50 o
   2   3   0      197.50      194.89      3.89 o
   3   3   0      710.82      789.48     20.56 o
   4   3   0     1109.49     1044.46     13.27 o
   5   3   0     1013.13     1017.59     25.69 o
   6   3   0     1657.41     1646.60     32.35 o
   7   3   0      886.06      880.30     19.64 o
   8   3   0       52.12       58.99      7.68 o
   9   3   0      302.88      279.84     13.95 o
  -9   4   0      104.03      115.70     17.37 o
  -8   4   0        0.02        3.23      3.48 o
  -7   4   0        0.05        1.10      3.44 o
  -6   4   0      110.24      101.13      6.82 o
  -5   4   0        0.67        2.72      2.06 o
  -4   4   0      121.74      114.36      4.25 o
  -3   4   0     1063.08     1134.71     51.72 o
  -2   4   0       29.42       27.52      2.68 o
  -1   4   0     3098.47     3199.94     26.11 o
   0   4   0      683.96      759.37      8.28 o
   1   4   0     2505.78     2662.59     14.44 o
   2   4   0      374.74      477.29      8.04 o
   3   4   0       31.57       31.69      3.93 o
   4   4   0      477.45      517.48     15.52 o
   5   4   0      388.53      358.28      9.83 o
   6   4   0        1.08        4.00      2.63 o
   7   4   0      105.78       93.03      4.93 o
   8   4   0       40.75       42.58      6.46 o
   9   4   0        2.10        4.87      4.05 o
  -8   5   0      137.65      137.07     14.29 o
  -7   5   0      157.63      137.07      7.48 o
  -6   5   0      719.29      678.52     30.42 o
  -5   5   0        8.81       14.91      2.52 o
  -4   5   0      137.08      133.07      9.25 o
  -3   5   0      495.78      518.18     11.53 o
  -2   5   0      260.85      255.75      7.57 o
  -1   5   0     2122.53     2286.80     20.92 o
   0   5   0     1660.06     1652.22     55.93 o
   1   5   0      646.11      596.40      8.17 o
   2   5   0        4.56        8.41      3.33 o
   3   5   0       11.02       12.30      5.55 o
   4   5   0       14.73       14.79      3.32 o
   5   5   0       34.03       24.77      4.11 o
   6   5   0      168.50      145.29      6.25 o
   7   5   0      180.57      180.49      9.42 o
   8   5   0        4.13        4.82      4.60 o
   9   5   0       27.46       31.04      8.65 o
  -8   6   0       23.69       39.88      9.76 o
  -7   6   0       18.52       21.60      8.10 o
  -6   6   0      900.05      879.32     27.94 o
  -5   6   0      507.45      478.10      8.89 o
  -4   6   0      223.11      189.79      8.95 o
  -3   6   0      703.17      699.58     11.90 o
  -2   6   0       21.14       18.83      1.77 o
  -1   6   0      576.16      577.20     18.23 o
   0   6   0     1438.84     1510.16     49.72 o
   1   6   0      170.63      175.61      4.98 o
   2   6   0      216.54      212.98      7.84 o
   3   6   0      259.00      256.74     10.40 o
   4   6   0       23.17       34.08      4.64 o
   5   6   0        9.17        9.07      3.72 o
   6   6   0      413.18      344.21     10.39 o
   7   6   0      342.49      307.23      9.16 o
   8   6   0        9.24       13.75      6.64 o
   9   6   0      172.07      159.88     10.86 o
  -7   7   0       59.60       62.03     10.73 o
  -6   7   0       97.44       89.97     12.12 o
  -5   7   0       71.13       81.76      6.55 o
  -4   7   0        6.62        7.35      2.94 o
  -3   7   0       87.92       81.38      4.56 o
  -2   7   0       95.26       92.34      3.92 o
  -1   7   0      128.05      126.40      6.56 o
   0   7   0       16.33       17.59      2.57 o
   1   7   0     1017.65     1064.70     18.90 o
   2   7   0      483.24      444.14     11.69 o
   3   7   0     1009.97      982.24     21.46 o
   4   7   0     1919.38     1854.80     24.84 o
   5   7   0      130.93      137.73      6.75 o
   6   7   0      136.00      117.35      6.42 o
   7   7   0       94.38       96.96     10.78 o
   8   7   0       27.07       28.32      5.94 o
  -7   8   0      127.96       99.27     13.23 o
  -6   8   0        1.65        3.75      7.17 o
  -5   8   0      233.47      231.43     17.30 o
  -4   8   0        2.03        3.29      3.91 o
  -3   8   0       13.51       21.60      8.84 o
  -2   8   0     1414.22     1431.64     21.71 o
  -1   8   0     1198.81     1176.68     33.01 o
   0   8   0      382.14      384.16     10.61 o
   1   8   0      175.85      169.02      7.82 o
   2   8   0      190.07      194.30     15.71 o
   3   8   0       82.13       68.87      5.48 o
   4   8   0      634.84      668.70     15.98 o
   5   8   0       86.49       88.42      6.04 o
   6   8   0      769.67      763.94     15.37 o
   7   8   0       14.20       14.98      5.26 o
  -6   9   0      140.66      115.00     14.20 o
  -5   9   0       40.03       47.14     10.96 o
  -4   9   0        2.89        4.92      4.79 o
  -3   9   0        0.07        6.88      4.72 o
  -2   9   0       62.99       68.51     11.93 o
  -1   9   0      255.30      270.34     17.95 o
   0   9   0       10.68        7.31      6.57 o
   1   9   0     1278.67     1383.30     62.70 o
   2   9   0      192.90      181.65      8.90 o
   3   9   0        1.19        4.10      3.29 o
   4   9   0       17.50       19.68      5.46 o
   5   9   0      232.94      222.10      9.15 o
   6   9   0       39.71       40.02      5.24 o
   7   9   0       13.02       19.05      4.81 o
  -5  10   0      125.36      127.68      9.17 o
  -4  10   0       92.31       93.03     15.01 o
  -3  10   0        2.80       -0.15      4.20 o
  -2  10   0      225.49      212.28     11.13 o
  -1  10   0      177.96      162.65     16.10 o
   0  10   0      125.14      141.32      9.65 o
   1  10   0      101.03       98.45      5.89 o
   2  10   0        0.28        1.92      4.20 o
   3  10   0       27.65       24.92      3.95 o
   4  10   0       59.02       53.95      5.69 o
   5  10   0        0.61        3.87      3.74 o
   6  10   0       33.39       41.59      5.57 o
  -3  11   0        1.35        6.62      5.02 o
  -2  11   0      215.58      216.96     16.33 o
  -1  11   0        7.01        9.46      5.19 o
   0  11   0       72.95       82.52      8.78 o
   1  11   0       24.29       25.61      5.50 o
   2  11   0        5.13        5.62      4.00 o
   3  11   0       34.09       27.13      4.22 o
   4  11   0      384.27      399.74     12.70 o
  -1  12   0       28.03       36.48      7.37 o
   0  12   0       20.65       16.75      8.23 o
   1  12   0       82.01       84.21      9.53 o
   2  12   0        3.70        7.72      4.56 o
  -1 -12   1       38.10       37.94      6.10 o
   0 -12   1        9.50        7.22      4.25 o
  -4 -11   1        4.32        8.14      4.10 o
  -3 -11   1      230.60      223.76     12.49 o
  -2 -11   1      298.22      332.98     14.52 o
  -1 -11   1      478.36      492.17     17.10 o
   0 -11   1       79.28       76.19      7.92 o
   1 -11   1       70.72       66.96      7.40 o
   2 -11   1       33.12       40.39      7.98 o
   3 -11   1      105.00       93.70      8.46 o
  -5 -10   1      189.51      202.29      9.03 o
  -4 -10   1      114.41      120.86      7.37 o
  -3 -10   1       37.64       44.19      6.14 o
  -2 -10   1      225.42      230.62      8.23 o
  -1 -10   1      546.42      533.61     16.66 o
   0 -10   1       26.06       19.35      6.04 o
   1 -10   1       19.29       13.28     10.04 o
   2 -10   1       26.07       25.40      6.15 o
   3 -10   1       10.61       10.17      5.56 o
   4 -10   1       21.04       28.22      5.95 o
   5 -10   1        0.66        5.67      3.59 o
  -6  -9   1      428.57      445.56     12.72 o
  -5  -9   1        2.77        3.10      2.96 o
  -4  -9   1       20.58       25.91      4.41 o
  -3  -9   1       51.02       53.94      5.25 o
  -2  -9   1      129.50      142.64      6.70 o
  -1  -9   1       16.54       18.97      3.82 o
   0  -9   1       22.75       24.28      3.79 o
   1  -9   1      349.49      348.98     14.24 o
   2  -9   1        6.60       -0.09      7.26 o
   3  -9   1      253.13      235.10     11.01 o
   4  -9   1      339.94      349.58     13.20 o
   5  -9   1      161.03      149.28     15.82 o
   6  -9   1        4.42        0.74      6.71 o
  -7  -8   1       15.37       12.05      3.63 o
  -6  -8   1      153.65      167.62      8.01 o
  -5  -8   1       41.05       36.20      4.30 o
  -4  -8   1        8.41        9.96      3.68 o
  -3  -8   1      290.47      293.09      8.81 o
  -2  -8   1     1129.79     1191.51     19.01 o
  -1  -8   1        0.49        5.60      3.37 o
   0  -8   1      528.89      569.06     17.42 o
   1  -8   1        0.45        4.37      2.69 o
   2  -8   1       40.62       31.03      6.08 o
   3  -8   1      781.32      798.72     17.87 o
   4  -8   1      653.21      657.03     18.85 o
   5  -8   1      267.16      263.76     11.59 o
   6  -8   1      410.89      426.93     24.15 o
   7  -8   1      220.73      233.01     18.32 o
  -8  -7   1       65.54       79.94     12.44 o
  -7  -7   1        0.05        4.37      3.26 o
  -6  -7   1        0.12        3.52      3.20 o
  -5  -7   1      135.06      103.01      6.04 o
  -4  -7   1       12.99       18.75      4.25 o
  -3  -7   1     1399.36     1383.02     18.89 o
  -2  -7   1     1240.16     1236.02     28.68 o
  -1  -7   1      436.00      437.64     10.09 o
   0  -7   1       81.06       88.61      5.30 o
   1  -7   1      787.22      803.93     13.38 o
   2  -7   1       16.50       16.24      2.00 o
   3  -7   1      423.26      423.78     12.65 o
   4  -7   1       51.96       44.92      5.59 o
   5  -7   1     1979.03     2145.55     45.54 o
   6  -7   1       38.17       34.26      5.08 o
   7  -7   1       34.29       14.99      8.14 o
   8  -7   1       90.82       93.17     12.58 o
  -8  -6   1      289.41      290.94     13.33 o
  -7  -6   1      108.94       92.67      5.59 o
  -6  -6   1       24.68       17.70      3.46 o
  -5  -6   1      330.56      320.83      9.22 o
  -4  -6   1      154.32      152.81      6.83 o
  -3  -6   1      129.60      121.21      5.90 o
  -2  -6   1     1204.71     1176.38     17.18 o
  -1  -6   1       49.28       39.61      2.93 o
   0  -6   1     1220.87     1252.03     21.03 o
   1  -6   1       56.58       54.50      2.43 o
   2  -6   1       91.96      101.49      3.51 o
   3  -6   1       26.46       23.11      1.54 o
   4  -6   1      245.95      228.68      8.30 o
   5  -6   1      125.76      113.92      4.60 o
   6  -6   1        5.48        4.76      2.54 o
   7  -6   1       62.50       69.02     12.86 o
   8  -6   1        4.61        4.30      6.20 o
  -9  -5   1      168.95      176.33     11.58 o
  -8  -5   1       75.60       74.38      7.83 o
  -7  -5   1      121.54      121.22      5.90 o
  -6  -5   1       23.47       21.69      3.52 o
  -5  -5   1       44.34       42.17      4.74 o
  -4  -5   1      691.51      704.92     15.31 o
  -3  -5   1       68.37       77.47      4.29 o
  -2  -5   1      775.05      765.72     11.45 o
  -1  -5   1      344.94      331.94      6.19 o
   0  -5   1      417.62      381.69      7.57 o
   1  -5   1     2800.63     3097.75     24.85 o
   2  -5   1       21.80       24.98      2.00 o
   3  -5   1       92.66       69.14      2.37 o
   4  -5   1        6.07        7.01      1.98 o
   5  -5   1       38.25       29.02      2.74 o
   6  -5   1      105.80      103.91      6.16 o
   7  -5   1        1.01        3.85      3.21 o
   8  -5   1       33.34       27.85      8.51 o
   9  -5   1      786.97      836.69     34.56 o
  -9  -4   1       40.28       40.10      9.07 o
  -8  -4   1       16.43       15.20      5.18 o
  -7  -4   1      583.11      578.49     13.51 o
  -6  -4   1      158.19      149.08      5.99 o
  -5  -4   1     1070.55     1111.03     15.12 o
  -4  -4   1      110.20      113.04      4.72 o
  -3  -4   1      129.84      128.47      7.24 o
  -2  -4   1      703.15      667.89     13.44 o
  -1  -4   1      309.21      279.60      4.49 o
   0  -4   1     1059.92     1228.58      9.33 o
   1  -4   1       86.57      106.32      2.20 o
   2  -4   1     1086.60     1077.04     15.43 o
   3  -4   1      185.85      150.12      4.60 o
   4  -4   1      462.26      419.62     11.95 o
   5  -4   1       37.50       34.67      3.79 o
   6  -4   1      114.72       99.56      6.41 o
   7  -4   1        0.05        2.46      4.17 o
   8  -4   1      327.37      328.52     29.03 o
   9  -4   1        1.46        1.43      6.15 o
  -9  -3   1        1.00        3.14      4.43 o
  -8  -3   1      504.48      551.57     17.58 o
  -7  -3   1      214.65      221.98     16.51 o
  -6  -3   1      294.82      299.32      7.93 o
  -5  -3   1       35.23       23.27      2.94 o
  -4  -3   1       31.70       37.51      3.18 o
  -3  -3   1     2209.76     2316.00     69.37 o
  -2  -3   1     1138.53     1052.58      8.33 o
  -1  -3   1       67.22       76.98      2.55 o
   0  -3   1       30.06       23.66      1.93 o
   1  -3   1      288.18      269.79      4.35 o
   2  -3   1      694.64      693.24      4.96 o
   3  -3   1     2248.84     2383.01     16.71 o
   4  -3   1     4323.22     4598.26     64.37 o
   5  -3   1      790.90      818.82     11.35 o
   6  -3   1      142.37      147.89      9.23 o
   7  -3   1      249.13      238.97     10.86 o
   8  -3   1        3.14        5.37      3.43 o
   9  -3   1       33.73       32.74      5.45 o
  -9  -2   1       32.77       27.90      8.52 o
  -8  -2   1      140.13      136.12     14.44 o
  -7  -2   1     1044.05     1041.63     22.76 o
  -6  -2   1      276.25      268.18     12.22 o
  -5  -2   1        0.04        3.57      2.28 o
  -4  -2   1       14.98       30.29      2.78 o
  -3  -2   1      859.91      764.68      7.89 o
  -2  -2   1     2093.00     2161.44     16.11 o
  -1  -2   1      468.88      422.46      5.12 o
   0  -2   1      218.82      237.93      3.27 o
   1  -2   1     1097.24     1055.95      7.92 o
   2  -2   1     1933.55     1959.11     13.89 o
   3  -2   1      150.75      124.07      2.47 o
   4  -2   1      987.41     1045.10     12.06 o
   5  -2   1      767.80      788.73     35.97 o
   6  -2   1       15.28        7.48      5.66 o
   7  -2   1       11.35        6.69      3.97 o
   8  -2   1       71.62       78.72      8.06 o
   9  -2   1      197.04      201.37     10.47 o
  -9  -1   1        7.13        8.96      5.56 o
  -8  -1   1      400.41      422.60     26.48 o
  -7  -1   1      118.33      127.37     12.10 o
  -6  -1   1      365.22      322.79     13.92 o
  -5  -1   1      386.27      404.05     17.41 o
  -4  -1   1       15.13       17.54      1.90 o
  -3  -1   1       14.25       15.01      1.45 o
  -2  -1   1      647.53      602.22      9.37 o
  -1  -1   1     8156.85     8411.67     38.10 o
   1  -1   1     1075.57     1126.20     18.73 o
   2  -1   1      359.59      361.99      5.83 o
   3  -1   1       75.68       87.69      1.70 o
   4  -1   1      238.33      282.30     11.76 o
   5  -1   1      129.19      131.68      6.72 o
   6  -1   1      511.82      450.78     55.83 o
   7  -1   1        1.50       10.52      5.47 o
   8  -1   1     1032.73     1060.93     29.10 o
   9  -1   1       49.62       52.84      7.22 o
  10  -1   1       79.22       89.90     12.91 o
  -9   0   1       10.10       11.93      6.82 o
  -8   0   1      198.59      190.47     10.76 o
  -7   0   1      253.10      274.87     18.46 o
  -6   0   1       79.39       79.21      7.26 o
  -5   0   1        0.39        1.26      3.53 o
  -4   0   1       17.15       19.20      4.81 o
  -3   0   1        1.50        2.68      0.66 o
  -2   0   1     6601.58     6867.87     23.06 o
  -1   0   1      165.03      173.23      2.58 o
   2   0   1     1878.89     1906.15      8.17 o
   3   0   1     2275.48     2244.20     25.16 o
   4   0   1      257.29      267.08      7.59 o
   6   0   1     1426.88     1436.99     22.91 o
   7   0   1     1354.45     1387.33     63.91 o
   8   0   1      564.86      562.78     17.58 o
   9   0   1      608.38      654.22     33.88 o
  10   0   1      179.73      181.70     11.96 o
  -9   1   1       59.71       59.28      7.89 o
  -8   1   1       90.67       96.36      8.89 o
  -7   1   1      476.25      485.79     15.04 o
  -6   1   1      171.81      196.29     10.20 o
  -5   1   1      508.72      521.08     14.10 o
  -4   1   1      535.45      491.76      5.37 o
  -3   1   1      680.31      664.98      9.56 o
  -2   1   1      383.65      461.50      6.79 o
  -1   1   1     2272.47     2413.69     12.29 o
   1   1   1      841.78      835.14      5.72 o
   2   1   1      189.49      186.00      3.50 o
   3   1   1     1114.62     1045.57     10.12 o
   4   1   1      574.56      522.67     11.48 o
   5   1   1      737.84      656.82     19.52 o
   6   1   1       15.02       14.57      7.28 o
   7   1   1      263.77      280.02     11.90 o
   8   1   1      235.15      250.20     16.82 o
   9   1   1      160.27      163.43     11.77 o
  10   1   1       34.82       27.76      7.89 o
  -9   2   1       96.00       83.00      7.85 o
  -8   2   1       11.03       14.00      5.39 o
  -7   2   1       15.42       13.06      4.91 o
  -6   2   1       13.84       11.47      4.08 o
  -5   2   1      136.41      137.50      5.10 o
  -4   2   1       97.21       91.49      5.92 o
  -3   2   1        4.26       11.63      1.80 o
  -2   2   1     2646.29     2598.83     23.12 o
  -1   2   1     1606.80     1695.30      9.32 o
   0   2   1       13.21       12.79      1.66 o
   1   2   1      550.37      544.75      7.48 o
   2   2   1     3328.48     3357.50     31.47 o
   3   2   1      291.11      339.54      5.25 o
   4   2   1     1985.30     1972.07     22.22 o
   5   2   1      105.55      134.25      4.10 o
   6   2   1     2158.93     2222.19     18.16 o
   7   2   1      150.05      153.19     10.32 o
   8   2   1       44.93       51.46     10.88 o
   9   2   1       19.29       25.29      8.73 o
  10   2   1       63.98       65.25     11.06 o
  -9   3   1      163.50      174.55     10.66 o
  -8   3   1       24.28       31.26      5.66 o
  -7   3   1      150.21      167.69      9.01 o
  -6   3   1        1.43        2.15      2.08 o
  -5   3   1        3.93        2.42      3.51 o
  -4   3   1       25.64       39.33      4.27 o
  -3   3   1      509.18      394.08     10.22 o
  -2   3   1      547.61      534.55      5.67 o
  -1   3   1     4527.79     4554.81     24.26 o
   0   3   1        0.86        1.94      1.27 o
   1   3   1      379.33      348.04     10.04 o
   2   3   1      377.16      391.24      5.21 o
   3   3   1      988.76      987.82     13.17 o
   4   3   1      347.83      317.60     10.27 o
   5   3   1       87.33       67.78      4.39 o
   6   3   1       67.85       67.13      3.92 o
   7   3   1      203.77      189.48      9.03 o
   8   3   1       37.18       40.77      6.93 o
   9   3   1       39.95       33.62      8.39 o
  10   3   1        0.00        4.86      7.59 o
  -9   4   1        2.65        3.49      4.05 o
  -8   4   1      135.31      138.01     15.22 o
  -7   4   1      946.77      969.49     30.69 o
  -6   4   1      346.58      342.14     20.68 o
  -5   4   1      601.98      650.83     19.41 o
  -4   4   1       23.51       17.97      3.54 o
  -3   4   1      162.23      154.75      4.86 o
  -2   4   1        2.24        5.47      1.47 o
  -1   4   1      540.69      466.40      5.99 o
   0   4   1      120.39      121.38      3.25 o
   1   4   1     1943.20     1935.82     12.76 o
   2   4   1     1731.06     1715.01     19.65 o
   3   4   1      219.32      261.07      7.74 o
   4   4   1     1507.81     1628.38     27.98 o
   5   4   1       27.05       20.55      3.04 o
   6   4   1      372.33      349.08      8.41 o
   7   4   1      338.67      321.55     13.88 o
   8   4   1      389.67      382.35     14.25 o
   9   4   1       97.51      104.00      9.08 o
  -8   5   1      192.60      206.07     17.30 o
  -7   5   1       33.71       27.73      4.60 o
  -6   5   1     1008.05      998.02     31.83 o
  -5   5   1       48.36       53.53      5.57 o
  -4   5   1        6.94       11.34      3.45 o
  -3   5   1      354.15      352.22      6.51 o
  -2   5   1       91.56       98.67      3.70 o
  -1   5   1       47.30       47.43      2.57 o
   0   5   1       12.81       10.02      2.26 o
   1   5   1     1202.58     1292.60     14.28 o
   2   5   1     1007.66     1041.85     24.89 o
   3   5   1     1100.22     1091.95     26.46 o
   4   5   1      608.17      577.82     14.45 o
   5   5   1       49.12       58.54      6.50 o
   6   5   1       91.59       71.98      4.52 o
   7   5   1       43.19       45.66      4.04 o
   8   5   1      181.94      151.36     15.40 o
   9   5   1      172.96      180.89     11.17 o
  -8   6   1       78.79      105.38     15.82 o
  -6   6   1        4.08        4.88      2.66 o
  -5   6   1       15.39       13.52      3.66 o
  -4   6   1       70.04       62.18      4.91 o
  -3   6   1      233.37      214.42      6.79 o
  -2   6   1      216.37      236.07     15.68 o
  -1   6   1       40.93       35.70      2.96 o
   0   6   1      277.82      280.50      5.84 o
   1   6   1        1.37        2.43      2.71 o
   2   6   1        3.82        4.95      3.22 o
   3   6   1      819.36      823.48     17.72 o
   4   6   1       82.62       85.49      9.95 o
   5   6   1      969.84      912.35     15.16 o
   6   6   1        5.18        6.42      3.37 o
   7   6   1       78.72       76.83      5.11 o
   8   6   1       19.12       18.01      5.14 o
   9   6   1       60.02       71.42      9.46 o
  -7   7   1       20.10       17.16      8.42 o
  -6   7   1       22.07       18.69      8.60 o
  -5   7   1       30.47       23.47      3.82 o
  -4   7   1       50.57       51.23     10.36 o
  -3   7   1      239.26      224.96     18.13 o
  -2   7   1      580.00      518.07     16.08 o
  -1   7   1      420.49      391.72      7.14 o
   0   7   1      436.42      430.21     16.70 o
   1   7   1        1.90        2.71      3.09 o
   2   7   1       74.49       85.55      6.33 o
   3   7   1      146.07      146.88      8.97 o
   4   7   1      144.19      143.24     13.48 o
   5   7   1       35.29       33.29      4.95 o
   6   7   1       10.90        9.83      4.69 o
   7   7   1        8.17       10.52      3.40 o
   8   7   1       71.10       76.61      8.32 o
  -7   8   1      129.80      157.47     16.47 o
  -6   8   1      259.20      265.02     18.46 o
  -5   8   1       11.31       13.37      7.91 o
  -4   8   1        5.07        1.71      6.85 o
  -3   8   1      138.78      129.34      6.11 o
  -2   8   1     1980.46     2039.50     28.01 o
  -1   8   1      168.66      170.38      7.59 o
   0   8   1      352.69      364.89     13.51 o
   1   8   1       89.10       92.43      6.61 o
   2   8   1      161.96      174.91      8.81 o
   3   8   1      483.13      437.56     13.77 o
   4   8   1       24.07       30.47      9.46 o
   5   8   1       55.23       57.33      5.30 o
   6   8   1       42.84       36.04      4.67 o
   7   8   1      221.10      194.28      8.40 o
   8   8   1      281.10      275.29     19.64 o
  -6   9   1      609.25      540.59     28.91 o
  -5   9   1        0.53        5.37      3.93 o
  -4   9   1       22.79       35.67     11.29 o
  -3   9   1       61.71       56.67     10.18 o
  -2   9   1      456.47      448.21     22.62 o
  -1   9   1      149.25      156.66     13.69 o
   0   9   1       21.04       21.52      3.95 o
   1   9   1      159.65      179.53      8.20 o
   2   9   1        4.09        5.87      4.41 o
   3   9   1      317.89      320.80     12.06 o
   4   9   1       14.77       18.09      4.25 o
   5   9   1       27.32       23.91      4.61 o
   6   9   1       25.86       22.47      4.21 o
   7   9   1       61.81       72.45      6.12 o
  -5  10   1       49.79       52.88      6.10 o
  -4  10   1       60.52       69.91     12.98 o
  -3  10   1       31.48       30.02      8.79 o
  -2  10   1      223.53      225.05     16.93 o
  -1  10   1       62.14       70.04     12.72 o
   0  10   1        9.64        6.68      3.48 o
   1  10   1       44.03       44.86      5.17 o
   2  10   1      826.80      888.57     18.95 o
   3  10   1      234.80      221.09     10.38 o
   4  10   1      798.73      822.89     16.85 o
   5  10   1      148.08      138.48      7.78 o
   6  10   1        0.13        4.49      3.22 o
  -3  11   1      595.84      608.26     19.87 o
  -2  11   1       90.37       76.79      8.00 o
  -1  11   1       62.36       75.96     13.83 o
   0  11   1        2.03        6.11      5.87 o
   1  11   1       68.29       69.07     10.73 o
   2  11   1        1.75        3.58      2.40 o
   3  11   1      172.28      186.24      8.49 o
   4  11   1       43.59       53.92      7.90 o
  -1  12   1      298.03      310.91     15.14 o
   0  12   1      225.14      242.16     13.37 o
   1  12   1        0.25        1.45      3.76 o
   2  12   1       95.46       96.81      9.39 o
  -4 -11   2      163.75      167.56     10.91 o
  -3 -11   2       62.29       65.63      7.49 o
  -2 -11   2      123.30      117.52     10.64 o
  -1 -11   2       48.97       59.67      7.51 o
   0 -11   2      144.21      141.34     10.46 o
   1 -11   2      431.18      452.65     24.42 o
   2 -11   2       59.17       65.28      7.99 o
   3 -11   2        0.27        1.96      3.85 o
  -5 -10   2       98.48       94.87      6.77 o
  -4 -10   2      137.25      135.20      9.83 o
  -3 -10   2       34.30       43.48      4.61 o
  -2 -10   2       14.07       20.27      3.34 o
  -1 -10   2       17.52       23.66      5.29 o
   0 -10   2      159.24      161.37     10.15 o
   1 -10   2      488.31      454.64     23.27 o
   2 -10   2     1509.91     1601.83     29.58 o
   3 -10   2      123.48      116.38      8.67 o
   4 -10   2       46.58       39.62      5.80 o
   5 -10   2        1.97        3.51      3.56 o
  -6  -9   2       16.99       11.92      4.44 o
  -5  -9   2      149.82      155.94      7.91 o
  -4  -9   2      476.05      496.98     12.59 o
  -3  -9   2      366.82      362.23     10.37 o
  -2  -9   2       21.11       20.73      4.39 o
  -1  -9   2      228.06      220.98     11.68 o
   0  -9   2      176.45      164.26     10.51 o
   1  -9   2        4.57        3.62      5.20 o
   2  -9   2      199.45      193.94     11.08 o
   3  -9   2      266.43      265.48     12.53 o
   4  -9   2       51.05       48.74      6.01 o
   5  -9   2       14.66       17.39      9.85 o
   6  -9   2       96.08       88.77     12.81 o
  -7  -8   2      148.65      131.76      9.39 o
  -6  -8   2        0.73        3.01      3.23 o
  -5  -8   2      167.95      182.02      9.43 o
  -4  -8   2       24.02       30.91      4.32 o
  -3  -8   2      231.08      253.12      8.44 o
  -2  -8   2        3.29        4.22      3.08 o
  -1  -8   2       30.59       38.19      4.18 o
   0  -8   2      660.06      667.15     17.17 o
   1  -8   2      318.55      317.86     12.27 o
   2  -8   2       75.16       63.38      7.13 o
   3  -8   2      395.91      404.26     13.12 o
   4  -8   2        4.62        7.32      5.13 o
   5  -8   2      611.96      630.81     16.61 o
   6  -8   2      774.96      786.18     31.27 o
   7  -8   2       89.74       91.36     12.81 o
  -8  -7   2      104.26       96.97      9.64 o
  -7  -7   2       78.23       74.56      5.59 o
  -6  -7   2       46.38       50.24      4.81 o
  -5  -7   2       67.03       67.02      5.29 o
  -4  -7   2      237.40      240.54      8.28 o
  -3  -7   2        0.12        1.54      3.34 o
  -2  -7   2     1029.74      991.75     19.54 o
  -1  -7   2       67.12       56.56      4.24 o
   0  -7   2       86.18       85.78      4.61 o
   1  -7   2      171.73      183.24      5.03 o
   2  -7   2      538.83      538.00     15.12 o
   3  -7   2        9.25       13.18      5.61 o
   4  -7   2       76.37       69.83      6.13 o
   5  -7   2      270.57      289.39     10.87 o
   6  -7   2      547.50      602.16     27.80 o
   7  -7   2      153.75      155.75     16.75 o
   8  -7   2       45.53       43.90     11.47 o
  -8  -6   2      184.41      202.61     11.88 o
  -7  -6   2       17.71       15.08      3.24 o
  -6  -6   2      133.39      122.82      7.61 o
  -5  -6   2      193.17      181.84      7.72 o
  -4  -6   2     1010.43      982.05     15.59 o
  -3  -6   2       96.55       98.18      5.86 o
  -2  -6   2       22.57       20.00      3.89 o
  -1  -6   2      561.83      560.64      8.94 o
   0  -6   2        7.40       11.21      2.29 o
   1  -6   2      969.33      911.75     12.19 o
   2  -6   2      163.61      141.00      8.78 o
   3  -6   2       72.12       69.27      6.87 o
   4  -6   2        8.95        7.82      1.58 o
   5  -6   2       58.89       51.82      3.00 o
   6  -6   2        5.73        5.90      3.67 o
   7  -6   2       59.89       69.44     10.50 o
   8  -6   2      234.22      236.66     18.50 o
  -9  -5   2       63.83       64.88      7.85 o
  -8  -5   2        5.79        6.45      4.03 o
  -7  -5   2       62.30       56.88      4.57 o
  -6  -5   2      632.35      610.46     11.85 o
  -5  -5   2       56.36       71.82      5.03 o
  -4  -5   2      492.12      456.82     19.68 o
  -3  -5   2        1.77        4.13      2.55 o
  -2  -5   2       41.91       36.50      3.27 o
  -1  -5   2       12.99       12.84      1.68 o
   0  -5   2      182.02      226.70      6.00 o
   1  -5   2      111.32       78.78      2.55 o
   2  -5   2       57.82       43.11      7.77 o
   3  -5   2      349.43      283.37      3.49 o
   4  -5   2        7.01        5.77      1.20 o
   5  -5   2      256.45      246.49      9.16 o
   6  -5   2       87.46       78.66      4.64 o
   7  -5   2      260.06      280.28     18.41 o
   8  -5   2       16.60       11.80      7.59 o
   9  -5   2       83.85       97.65     13.97 o
  -9  -4   2       54.65       64.83      9.29 o
  -8  -4   2       76.33       79.79      8.32 o
  -7  -4   2       27.54       31.53      3.67 o
  -6  -4   2      193.60      216.23      7.27 o
  -5  -4   2       32.80       30.30      3.56 o
  -4  -4   2     1762.49     1787.21     22.19 o
  -3  -4   2      447.79      431.94      9.58 o
  -2  -4   2     1934.60     2044.26     21.39 o
  -1  -4   2      452.06      502.16      7.14 o
   0  -4   2      277.30      292.69      6.90 o
   1  -4   2       56.65       48.00      1.19 o
   2  -4   2     1458.38     1507.17     24.01 o
   3  -4   2      311.87      335.38      5.55 o
   4  -4   2      492.52      486.13     16.13 o
   5  -4   2      115.99      104.96      3.74 o
   6  -4   2        0.64        3.81      1.56 o
   7  -4   2       18.51       19.96      4.55 o
   8  -4   2       81.24       77.62      9.18 o
   9  -4   2       42.96       49.22     11.15 o
  -9  -3   2      147.12      148.67     16.22 o
  -8  -3   2      170.70      196.07     15.58 o
  -7  -3   2       26.61       30.97      6.95 o
  -6  -3   2      218.04      208.38      6.86 o
  -5  -3   2      407.61      391.77      8.27 o
  -4  -3   2       13.14       13.53      2.46 o
  -3  -3   2     1816.75     1968.72     27.80 o
  -2  -3   2      134.69      138.37      3.14 o
  -1  -3   2      377.30      365.58      4.73 o
   0  -3   2      227.85      247.95      3.65 o
   1  -3   2        3.33        4.36      1.47 o
   2  -3   2      408.17      400.46      5.00 o
   3  -3   2       30.45       43.79      2.36 o
   4  -3   2        9.34       17.63      1.74 o
   5  -3   2     1293.49     1322.25     16.14 o
   6  -3   2      158.80      154.65      4.03 o
   7  -3   2      852.97      861.37     17.16 o
   8  -3   2        0.90        3.92      3.80 o
   9  -3   2       27.16       24.34      5.44 o
  -9  -2   2      338.97      337.77     17.07 o
  -8  -2   2      405.43      416.08     17.09 o
  -7  -2   2      990.72     1015.72     22.30 o
  -6  -2   2       22.67       18.20      3.92 o
  -5  -2   2       54.21       51.62      3.52 o
  -4  -2   2       45.36       46.55      3.17 o
  -3  -2   2     1724.86     1746.42     29.42 o
  -2  -2   2      468.94      493.50      9.78 o
  -1  -2   2     1428.66     1381.93      9.59 o
   0  -2   2    19317.29    18841.90     83.38 o
   1  -2   2     1062.66     1015.95     14.06 o
   2  -2   2     2578.47     2595.94     24.05 o
   3  -2   2        0.07        1.06      1.42 o
   4  -2   2       41.24       42.37      1.89 o
   5  -2   2       16.74       17.56      2.49 o
   6  -2   2      677.41      686.29     15.14 o
   7  -2   2        0.96        5.52      4.40 o
   8  -2   2      308.62      325.92     12.44 o
   9  -2   2       63.23       61.66      7.08 o
  10  -2   2       99.73       89.13      8.91 o
  -9  -1   2       41.64       45.43      7.10 o
  -8  -1   2      259.74      265.98     12.41 o
  -7  -1   2      274.27      269.92     12.20 o
  -6  -1   2      266.15      303.75     12.56 o
  -5  -1   2      248.10      219.75     10.18 o
  -4  -1   2      171.60      238.39      7.70 o
  -3  -1   2     1474.10     1446.29     17.02 o
  -2  -1   2      873.71      849.48      5.96 o
  -1  -1   2     6465.06     6615.07     24.26 o
   0  -1   2     2960.79     3113.69     34.36 o
   1  -1   2     1168.39     1264.76      8.48 o
   2  -1   2     1757.75     1759.32      8.85 o
   3  -1   2       57.32       76.58      1.63 o
   4  -1   2        8.64        8.66      1.80 o
   5  -1   2       27.82       46.02      6.17 o
   6  -1   2      777.14      761.52     15.29 o
   7  -1   2      215.89      229.52      9.79 o
   8  -1   2       26.05       30.15      5.83 o
   9  -1   2        6.37        5.35      4.29 o
  10  -1   2      200.12      197.35     11.62 o
  -9   0   2        0.56        2.91      6.75 o
  -8   0   2      124.05      114.42      9.73 o
  -7   0   2      454.88      443.20     14.98 o
  -6   0   2        0.04        3.89      5.00 o
  -5   0   2      702.68      679.81     16.60 o
  -4   0   2      348.74      358.49      8.07 o
  -3   0   2     1975.96     2079.73     27.34 o
  -2   0   2     1198.77     1198.48      8.35 o
  -1   0   2      425.61      399.01      8.56 o
   1   0   2       73.47       81.93      1.51 o
   2   0   2     1619.22     1560.85     24.56 o
   3   0   2     1508.98     1513.28     12.93 o
   4   0   2        5.60       14.51      0.90 o
   5   0   2       54.92       69.07      5.48 o
   6   0   2     1318.00     1358.09     39.02 o
   7   0   2       46.84       55.85      8.19 o
   8   0   2        2.33        2.77      4.59 o
   9   0   2       53.14       54.22      6.88 o
  10   0   2       22.86       20.80      5.35 o
  -9   1   2       11.79        6.62      7.08 o
  -8   1   2      823.29      832.39     20.90 o
  -7   1   2      702.84      726.34     20.77 o
  -6   1   2      466.37      488.73     14.21 o
  -5   1   2       17.58       11.64      1.41 o
  -4   1   2     1108.03     1002.83     29.54 o
  -3   1   2     3157.63     3225.23     21.39 o
  -2   1   2    10111.03    10631.34    141.82 o
  -1   1   2    15542.61    16286.94     76.13 o
   0   1   2     2538.20     2710.99     20.67 o
   1   1   2     6077.05     6148.10     50.24 o
   2   1   2       30.32       29.96      1.80 o
   3   1   2     1879.31     1849.14     22.17 o
   4   1   2      165.27      186.89      9.11 o
   5   1   2        4.26        1.89      1.66 o
   6   1   2      964.57      969.58     18.24 o
   7   1   2       73.78       70.77      8.35 o
   8   1   2      483.35      492.70     16.27 o
   9   1   2        0.03        2.68      3.52 o
  10   1   2      160.95      145.61     10.22 o
  -9   2   2      419.74      423.55     21.70 o
  -8   2   2        1.21        2.51      3.98 o
  -7   2   2        7.50        5.46      4.27 o
  -6   2   2      470.08      448.38     13.63 o
  -5   2   2        5.58        7.02      1.30 o
  -4   2   2        9.08        6.34      1.47 o
  -3   2   2       65.84       83.25      3.85 o
  -2   2   2     2138.61     2184.58     22.44 o
  -1   2   2     2056.64     2159.37     16.23 o
   0   2   2     3650.52     3916.28     17.80 o
   1   2   2     1068.44     1046.08      9.59 o
   2   2   2      268.73      261.94      4.37 o
   3   2   2      103.28      126.72      3.52 o
   4   2   2     3038.46     3528.72     96.40 o
   5   2   2        0.25        2.18      3.59 o
   6   2   2       58.06       52.62      2.75 o
   7   2   2      412.11      427.37     14.73 o
   8   2   2      392.77      381.40     39.20 o
   9   2   2      101.98      105.15     12.17 o
  10   2   2       17.49       17.32      7.16 o
  -9   3   2      148.49      172.32     11.18 o
  -8   3   2        6.00        7.17      3.81 o
  -7   3   2       73.15       85.35      7.16 o
  -6   3   2      388.77      370.07     13.90 o
  -5   3   2      119.77      134.00      5.09 o
  -4   3   2       76.67       73.25      5.75 o
  -3   3   2      218.73      197.71      5.16 o
  -2   3   2      164.13      159.67      4.19 o
  -1   3   2     1339.74     1372.99      9.64 o
   0   3   2      305.13      274.10      4.41 o
   1   3   2      675.53      665.68      8.70 o
   2   3   2      587.32      561.56     13.43 o
   3   3   2     1581.45     1564.28     16.14 o
   4   3   2      145.92      153.42     18.23 o
   5   3   2       72.69       85.02      6.14 o
   6   3   2      129.58      115.75      5.99 o
   7   3   2     1319.76     1270.09     36.15 o
   8   3   2       21.46       25.18      5.73 o
   9   3   2      297.45      310.10     22.78 o
  10   3   2       80.76       95.95     15.52 o
  -9   4   2      114.35      100.67      8.56 o
  -8   4   2      152.53      139.58      9.12 o
  -7   4   2      153.61      133.39      8.19 o
  -6   4   2      396.86      381.66     12.20 o
  -5   4   2      962.68      939.03     23.57 o
  -4   4   2      599.97      556.48     22.69 o
  -3   4   2        4.57       10.65      5.36 o
  -2   4   2       47.49       42.22      2.85 o
  -1   4   2     1036.69     1033.54     12.11 o
   0   4   2      850.13      761.98      8.03 o
   1   4   2      467.08      472.47      7.04 o
   2   4   2     6027.97     6419.84     36.54 o
   3   4   2      743.26      790.89     28.45 o
   4   4   2     1409.73     1424.44     21.85 o
   5   4   2        8.18        8.01      4.21 o
   6   4   2      364.67      322.46     14.97 o
   7   4   2      661.54      599.77     19.92 o
   8   4   2        2.00       10.98      4.92 o
   9   4   2      148.41      144.28      9.82 o
  -8   5   2       91.41       94.86      7.80 o
  -7   5   2        3.09        5.30      3.42 o
  -6   5   2       10.44       11.54      4.60 o
  -5   5   2      334.04      329.42     10.50 o
  -4   5   2      430.31      399.49     10.92 o
  -3   5   2      758.23      755.11     14.99 o
  -2   5   2       49.64       40.00      2.68 o
  -1   5   2      195.71      191.39      5.39 o
   0   5   2        6.18        6.94      2.02 o
   1   5   2     1505.38     1699.78     20.09 o
   2   5   2      493.66      514.45     17.12 o
   3   5   2        2.48       16.78      3.55 o
   4   5   2      156.74      150.23     13.32 o
   5   5   2      310.94      292.04     20.65 o
   6   5   2      122.74      117.82      7.66 o
   7   5   2       90.14       83.09      4.79 o
   8   5   2        4.58        3.44      5.44 o
   9   5   2       48.80       38.57      6.43 o
  -8   6   2        7.69        7.91      7.36 o
  -7   6   2       17.48       20.09      4.62 o
  -6   6   2        1.20        5.11      4.37 o
  -5   6   2       43.92       39.46      4.76 o
  -4   6   2      133.68      132.36      6.92 o
  -3   6   2      623.66      600.44     49.75 o
  -2   6   2      702.25      694.69     17.50 o
  -1   6   2       44.54       49.91      2.99 o
   0   6   2     1003.01     1047.51     34.07 o
   1   6   2      300.16      328.87      9.21 o
   2   6   2      145.84      178.72      7.53 o
   3   6   2     1215.98     1191.19     41.33 o
   4   6   2       41.89       40.89      8.10 o
   5   6   2       74.78       81.53      6.91 o
   6   6   2      293.25      315.07     20.89 o
   7   6   2        3.68        4.08      2.50 o
   8   6   2      110.04      111.47      8.93 o
   9   6   2       52.06       57.69      6.96 o
  -7   7   2       13.60       20.26     10.08 o
  -6   7   2       43.23       48.85     11.38 o
  -5   7   2      171.02      162.76      7.86 o
  -4   7   2        5.77        6.07      3.31 o
  -3   7   2      387.60      402.24     11.10 o
  -2   7   2     1113.31     1087.09     34.83 o
  -1   7   2      194.47      177.50      8.51 o
   0   7   2        5.11       11.97      5.68 o
   1   7   2     1106.20     1065.49     27.06 o
   2   7   2      100.85       92.65     10.69 o
   3   7   2       41.39       50.55      5.97 o
   4   7   2       61.60       68.70      6.71 o
   5   7   2       71.81       55.98      6.33 o
   6   7   2      472.28      454.62     28.59 o
   7   7   2      451.67      419.18     10.97 o
   8   7   2      383.21      398.14     18.13 o
  -6   8   2      325.95      346.62     22.20 o
  -5   8   2       44.84       41.08      9.99 o
  -4   8   2      100.43      101.22     12.58 o
  -3   8   2      110.92      108.54      6.07 o
  -2   8   2       23.20       31.05      4.35 o
  -1   8   2       46.02       45.05      7.44 o
   0   8   2       12.60       15.20      3.88 o
   2   8   2     1558.09     1560.43     29.74 o
   3   8   2      543.43      558.25     15.05 o
   4   8   2      641.11      619.50     20.65 o
   5   8   2        6.70        8.36      4.88 o
   6   8   2       97.38       83.04      5.93 o
   7   8   2      190.61      202.08     18.77 o
   8   8   2        2.61        6.43      6.66 o
  -6   9   2      101.03      112.50     16.01 o
  -5   9   2      125.62      135.31     15.22 o
  -4   9   2      699.97      762.72     30.21 o
  -3   9   2      435.73      425.35     21.46 o
  -2   9   2      705.57      733.26     17.35 o
  -1   9   2      118.59      113.45      6.70 o
   0   9   2        0.34        4.32      3.56 o
   1   9   2     1185.32     1239.13     19.99 o
   2   9   2      489.22      503.52     19.06 o
   3   9   2      570.19      594.02     17.01 o
   4   9   2       68.55       67.04      6.58 o
   5   9   2       36.65       44.15      7.03 o
   6   9   2      116.59      111.98      8.52 o
   7   9   2        6.23        5.76      3.56 o
  -5  10   2      114.18      116.57     14.16 o
  -4  10   2      150.96      151.08     15.68 o
  -3  10   2        2.99       14.16      9.90 o
  -2  10   2        5.23        8.00      6.71 o
  -1  10   2       33.13       37.10     12.03 o
   0  10   2      200.06      191.47      8.54 o
   1  10   2       72.10       84.01     10.50 o
   2  10   2        3.12        3.34      2.93 o
   3  10   2       48.66       43.64      6.45 o
   4  10   2      389.58      378.43     14.06 o
   5  10   2       66.87       71.51      6.51 o
   6  10   2       46.28       46.34      5.23 o
  -3  11   2        0.08        6.66      7.31 o
  -2  11   2       43.80       31.09      9.25 o
  -1  11   2        0.62        3.38      6.34 o
   0  11   2       79.29       90.67     11.93 o
   1  11   2      375.28      361.38     21.00 o
   2  11   2        0.37        3.69      2.67 o
   3  11   2       51.91       52.18      9.67 o
   4  11   2       69.78       72.81      6.68 o
   5  11   2      206.59      227.82     10.03 o
  -1  12   2        3.27        2.50      6.43 o
   0  12   2      315.35      299.71     20.22 o
   1  12   2       91.70       92.93     13.23 o
   2  12   2      441.70      432.15     23.55 o
  -3 -11   3        5.99        7.29      5.48 o
  -2 -11   3       89.30       92.51      8.19 o
  -1 -11   3      276.55      247.01     13.11 o
   0 -11   3      181.49      201.76     13.55 o
   1 -11   3      680.57      742.37     30.39 o
   2 -11   3        0.89        4.11      4.53 o
   3 -11   3        0.34        5.03      5.30 o
  -5 -10   3      334.23      345.59     26.25 o
  -4 -10   3      298.78      314.96     13.77 o
  -3 -10   3       29.01       30.91      4.52 o
  -2 -10   3        2.51        5.26      4.81 o
  -1 -10   3       31.32       36.81      5.69 o
   0 -10   3       35.64       32.50      6.31 o
   1 -10   3        0.45        3.98      7.12 o
   2 -10   3      263.98      287.15     16.84 o
   3 -10   3        3.52        6.67      5.39 o
   4 -10   3       91.15       89.04      8.19 o
   5 -10   3       53.50       51.28      6.92 o
  -6  -9   3       78.42       93.40      6.55 o
  -5  -9   3        0.08        3.57      3.08 o
  -4  -9   3       83.53       82.55      6.09 o
  -3  -9   3       55.52       53.87      5.17 o
  -2  -9   3       26.02       23.66      5.93 o
  -1  -9   3      382.49      421.92     11.27 o
   0  -9   3       16.11       12.03      4.73 o
   1  -9   3        3.21        4.61      4.77 o
   2  -9   3       94.16      100.58      8.42 o
   3  -9   3      184.53      184.90     11.41 o
   4  -9   3        5.97       10.92      4.81 o
   5  -9   3      298.47      313.45     20.91 o
   6  -9   3       38.48       51.07     10.08 o
  -7  -8   3       64.82       59.54      8.38 o
  -6  -8   3       48.80       47.08      5.84 o
  -5  -8   3       29.94       30.43      4.42 o
  -4  -8   3        0.91        5.21      3.55 o
  -3  -8   3      301.07      292.15      9.85 o
  -2  -8   3      742.70      788.16     16.94 o
  -1  -8   3        4.01        5.14      4.09 o
   0  -8   3       61.85       70.06      4.45 o
   1  -8   3       53.46       44.96      6.09 o
   2  -8   3      133.16      134.32      8.71 o
   3  -8   3        1.16        6.62      5.03 o
   4  -8   3        1.66       12.91     11.15 o
   5  -8   3        6.49       13.08      4.59 o
   6  -8   3      453.69      452.14     23.92 o
   7  -8   3       16.48       74.66     11.29 o
  -7  -7   3      139.18      135.77      8.93 o
  -6  -7   3      212.92      203.07      8.37 o
  -5  -7   3       17.17       23.82      5.14 o
  -4  -7   3      103.81       92.93      6.01 o
  -3  -7   3       80.33       91.16      5.66 o
  -2  -7   3      508.29      524.90     11.25 o
  -1  -7   3       23.09       24.80      3.76 o
   0  -7   3     1480.97     1457.19     37.27 o
   1  -7   3      786.21      732.17     14.24 o
   2  -7   3      976.07      962.99     31.62 o
   3  -7   3       82.05       88.90      7.69 o
   4  -7   3       33.62       34.09      4.93 o
   5  -7   3        5.74        4.43      2.51 o
   6  -7   3       18.71       15.43      4.40 o
   7  -7   3       21.11       10.55      7.36 o
   8  -7   3       87.29       73.46     11.66 o
  -8  -6   3       39.37       46.06      7.80 o
  -7  -6   3      252.45      231.30      9.72 o
  -6  -6   3       14.00       25.21      3.80 o
  -5  -6   3     2184.96     2353.43     23.84 o
  -4  -6   3      333.00      318.01     12.49 o
  -3  -6   3     1560.91     1582.20     38.87 o
  -2  -6   3      865.46      866.33     19.45 o
  -1  -6   3      633.21      623.22     19.73 o
   0  -6   3      585.47      600.68     10.69 o
   1  -6   3      591.80      567.32      7.18 o
   2  -6   3      146.22      172.89      9.38 o
   3  -6   3      142.97      149.53      8.54 o
   4  -6   3       28.37       31.24      4.82 o
   5  -6   3      181.44      194.29     10.18 o
   6  -6   3      580.15      575.08     29.86 o
   7  -6   3       73.58       66.98     11.61 o
   8  -6   3       22.65       33.77      9.44 o
  -8  -5   3       70.90       53.35      7.03 o
  -7  -5   3       37.07       37.90      4.24 o
  -6  -5   3       60.84       65.62      4.82 o
  -5  -5   3      317.92      304.05     16.47 o
  -4  -5   3     1067.86     1045.44     15.93 o
  -3  -5   3        0.01        0.87      2.55 o
  -2  -5   3      288.74      303.70     21.42 o
  -1  -5   3       65.59       67.81      2.85 o
   0  -5   3      191.42      199.22      5.55 o
   1  -5   3       97.15       71.54      2.27 o
   2  -5   3      417.29      436.18     18.97 o
   3  -5   3       62.65       63.55      5.23 o
   4  -5   3      364.88      357.57     11.13 o
   5  -5   3      653.23      634.49     13.96 o
   6  -5   3      273.37      252.28     14.09 o
   7  -5   3       78.91       78.83     12.07 o
   8  -5   3       32.76       34.60      9.39 o
   9  -5   3        0.08        7.31      9.30 o
  -9  -4   3        0.13        2.40      2.18 o
  -8  -4   3       22.40       21.85      5.55 o
  -7  -4   3     1151.27     1156.79     31.13 o
  -6  -4   3       78.69       76.13      5.17 o
  -5  -4   3       91.51       90.74      5.54 o
  -4  -4   3      717.19      723.86     12.66 o
  -3  -4   3       67.44       79.56      5.38 o
  -2  -4   3       79.81       97.22      4.25 o
  -1  -4   3     1538.31     1516.43     22.00 o
   0  -4   3      391.34      424.06      7.59 o
   1  -4   3      520.70      488.97      3.40 o
   2  -4   3     2935.39     3147.15     40.94 o
   3  -4   3       14.70       14.69      0.64 o
   4  -4   3       46.19       45.69      2.73 o
   5  -4   3      844.39      841.64     20.27 o
   6  -4   3      246.51      248.02      6.80 o
   7  -4   3      433.01      428.63     13.24 o
   8  -4   3      122.21      119.95     13.88 o
   9  -4   3       32.36       39.00      9.71 o
  -9  -3   3      166.76      152.89     14.30 o
  -8  -3   3       38.73       32.61      8.41 o
  -7  -3   3      135.23      131.62      9.41 o
  -6  -3   3      154.92      146.79      5.96 o
  -5  -3   3       23.26       24.08      4.39 o
  -4  -3   3       46.29       48.84      3.67 o
  -3  -3   3       77.97      100.79      4.57 o
  -2  -3   3     1220.09     1261.23     19.16 o
  -1  -3   3     6999.86     7692.99     84.10 o
   0  -3   3     8044.78     8630.15     22.52 o
   1  -3   3        0.64        9.62      0.60 o
   2  -3   3      319.07      360.91      8.37 o
   3  -3   3       95.62       90.54      2.22 o
   4  -3   3      145.06      168.44      4.97 o
   5  -3   3      422.87      397.68      6.37 o
   6  -3   3       21.13       23.79      3.74 o
   7  -3   3      318.86      303.95     11.91 o
   8  -3   3      149.64      159.09     17.76 o
   9  -3   3      201.26      183.98     19.98 o
  -9  -2   3      126.35      129.48     13.68 o
  -8  -2   3       87.10       68.66     11.15 o
  -7  -2   3       24.46       26.51      9.48 o
  -6  -2   3      639.12      598.85     23.40 o
  -5  -2   3       92.22       90.85      5.49 o
  -4  -2   3      983.29     1060.15     24.63 o
  -3  -2   3       88.15       86.38      2.95 o
  -2  -2   3       22.90       31.49      1.68 o
  -1  -2   3      793.13      750.41      5.17 o
   0  -2   3     8248.79     8500.15     40.27 o
   1  -2   3     1825.71     1871.45     13.66 o
   2  -2   3     2693.76     2905.71     13.67 o
   3  -2   3       43.13       29.63      1.45 o
   4  -2   3      763.47      887.69     11.12 o
   5  -2   3      397.66      411.31      7.77 o
   6  -2   3      553.87      517.80     13.33 o
   7  -2   3       62.30       55.93      6.40 o
   8  -2   3        0.81        2.07      3.69 o
   9  -2   3       25.17       31.70      5.50 o
  10  -2   3      243.09      231.26     12.40 o
  -9  -1   3       60.91       62.12      8.17 o
  -8  -1   3       50.85       45.81      7.19 o
  -7  -1   3      291.78      297.32     14.11 o
  -6  -1   3       73.56       83.77     11.10 o
  -5  -1   3     2140.11     2199.60     32.73 o
  -4  -1   3      389.97      413.03      9.16 o
  -3  -1   3      453.81      507.49      5.76 o
  -2  -1   3      321.70      297.31      3.57 o
  -1  -1   3        0.05        3.95      1.27 o
   0  -1   3      485.26      513.29      5.78 o
   1  -1   3      802.55      736.40      4.51 o
   2  -1   3      200.30      169.09      2.38 o
   3  -1   3     1442.84     1582.30      7.80 o
   4  -1   3        6.33       13.98      1.07 o
   5  -1   3     1969.23     2028.52     32.73 o
   6  -1   3        8.66        5.70      4.04 o
   7  -1   3       72.26       77.01      6.93 o
   8  -1   3      628.99      656.54     18.69 o
   9  -1   3        0.13        4.38      3.99 o
  10  -1   3        8.75       20.91      5.98 o
  -9   0   3      339.66      355.06     17.14 o
  -8   0   3      139.40      146.04     10.91 o
  -7   0   3       31.00       32.89      6.56 o
  -6   0   3       83.58       84.18      8.07 o
  -5   0   3      558.76      552.27      9.66 o
  -4   0   3        6.62        7.66      4.96 o
  -3   0   3     1064.34     1052.90     10.59 o
  -2   0   3      494.87      493.39      5.65 o
  -1   0   3     2816.25     3037.20     26.99 o
   0   0   3     1610.33     1669.31      9.24 o
   1   0   3     1692.13     1717.49      7.99 o
   2   0   3      455.76      413.21      5.99 o
   3   0   3      253.17      240.89      3.37 o
   5   0   3      218.31      209.46      6.49 o
   6   0   3     1973.37     2120.11     26.89 o
   7   0   3       92.87       80.71     10.57 o
   8   0   3        5.58        7.86      4.70 o
   9   0   3       78.96       74.99     14.13 o
  10   0   3        1.44        2.75      3.74 o
  -9   1   3      103.69       96.92      8.63 o
  -8   1   3       15.88       17.58      6.22 o
  -7   1   3       38.91       45.43      9.58 o
  -6   1   3       40.38       29.42      9.21 o
  -5   1   3        7.18        8.71      1.52 o
  -4   1   3      683.24      660.66     14.22 o
  -3   1   3       31.88       58.16      3.77 o
  -2   1   3       73.39       68.93      2.55 o
  -1   1   3    47340.44    46034.84    169.60 o
   0   1   3     3483.46     3595.74     23.17 o
   1   1   3     1222.09     1200.96      7.09 o
   2   1   3      149.20      141.53      3.57 o
   3   1   3      113.21      108.11      6.29 o
   4   1   3      398.45      347.78      8.45 o
   5   1   3        4.14       11.35      2.51 o
   6   1   3      548.66      510.69      9.55 o
   7   1   3     1831.36     1810.47     32.25 o
   8   1   3      200.52      213.84     21.79 o
   9   1   3       58.03       64.68      7.91 o
  10   1   3        5.78       11.29      5.53 o
  -9   2   3        1.86        9.85      6.04 o
  -8   2   3      139.99      134.75      9.07 o
  -7   2   3      387.09      366.14     19.34 o
  -6   2   3      125.02      121.79      8.32 o
  -5   2   3      349.15      336.26     10.28 o
  -4   2   3      317.75      313.58      9.34 o
  -3   2   3        4.91        5.91      3.19 o
  -2   2   3      878.28     1027.63      9.46 o
  -1   2   3     7341.82     7647.48     39.78 o
   0   2   3      980.71      977.66      7.99 o
   1   2   3     4918.38     5091.02     76.17 o
   2   2   3      109.32      106.30      5.00 o
   3   2   3     1311.11     1431.63     14.75 o
   4   2   3      440.25      468.75     10.51 o
   5   2   3      370.09      382.35     10.65 o
   6   2   3     1211.80     1267.92     21.39 o
   7   2   3        1.10        1.92      0.99 o
   8   2   3      272.10      270.18     12.51 o
   9   2   3       22.32       29.87      7.96 o
  10   2   3       68.06       89.62     12.21 o
  -9   3   3       66.78       51.28      6.59 o
  -8   3   3      178.02      195.86     14.76 o
  -7   3   3       31.02       37.70      8.33 o
  -6   3   3     1246.39     1257.83     34.69 o
  -5   3   3        3.24       14.62      7.73 o
  -4   3   3      263.30      228.55     14.43 o
  -3   3   3     1364.86     1574.52     21.90 o
  -2   3   3       19.94       19.12      2.33 o
  -1   3   3     1554.81     1645.48     10.37 o
   0   3   3     2601.69     2623.90     32.80 o
   1   3   3      779.10      709.30     10.13 o
   2   3   3       62.16       84.72      3.33 o
   3   3   3      217.08      226.88      6.86 o
   4   3   3        9.64        2.67      2.44 o
   5   3   3      324.83      321.72     10.18 o
   6   3   3        0.96        1.85      3.82 o
   7   3   3       76.85       73.84      4.73 o
   8   3   3        6.96        6.28      4.88 o
   9   3   3        3.90        5.15      4.47 o
  10   3   3      488.82      471.85     20.66 o
  -8   4   3        3.75        5.97      6.48 o
  -7   4   3        6.03        5.18      4.13 o
  -6   4   3        8.55        9.86      4.66 o
  -5   4   3      315.64      314.35     18.46 o
  -4   4   3      687.85      682.92     18.13 o
  -3   4   3       20.56       18.16      3.90 o
  -2   4   3        0.58        3.70      2.38 o
  -1   4   3      408.57      392.21      6.88 o
   0   4   3     2579.62     2749.72     35.23 o
   1   4   3      513.01      551.82      7.57 o
   2   4   3       64.72       95.53      7.45 o
   3   4   3      798.13      863.68     14.00 o
   4   4   3      231.12      246.34      8.55 o
   5   4   3     1312.95     1228.85     22.88 o
   6   4   3      574.01      559.90     15.07 o
   7   4   3      193.33      179.13     10.58 o
   8   4   3      144.03      140.09      9.37 o
   9   4   3       17.75       17.58      5.28 o
  -8   5   3        0.03        1.16      5.00 o
  -7   5   3      297.17      281.66     12.13 o
  -6   5   3       25.56       25.49      5.51 o
  -5   5   3      482.25      512.92     21.70 o
  -4   5   3       73.04       87.06      6.31 o
  -3   5   3        3.02        3.08      3.21 o
  -2   5   3      759.22      706.15     22.92 o
  -1   5   3      277.43      296.91      9.05 o
   0   5   3      787.06      803.84     14.25 o
   1   5   3      273.48      278.48     17.37 o
   2   5   3        0.22        5.94      3.35 o
   3   5   3        5.67       13.25      6.73 o
   4   5   3      487.33      501.98     13.12 o
   5   5   3     1049.87     1033.16     19.75 o
   6   5   3      326.00      306.49     13.25 o
   7   5   3        7.00        5.90      2.35 o
   8   5   3       76.83       77.30      7.69 o
   9   5   3      104.90      122.64      9.17 o
  -8   6   3        3.80       11.56     10.64 o
  -7   6   3       16.09       25.63      5.45 o
  -6   6   3        3.65        6.00      3.42 o
  -5   6   3       10.95       13.00      8.97 o
  -4   6   3       69.80       72.13      5.86 o
  -3   6   3      271.26      274.44     12.93 o
  -2   6   3     1769.92     1878.09     28.95 o
  -1   6   3      681.83      709.40     15.81 o
   0   6   3     2659.23     2806.04     42.30 o
   1   6   3      330.35      362.70     10.30 o
   2   6   3       86.55       80.11      5.62 o
   3   6   3       32.59       18.55      6.57 o
   4   6   3      186.85      196.77     10.00 o
   5   6   3       15.67        8.73      4.28 o
   6   6   3      957.01      942.05     19.90 o
   7   6   3       84.61       75.52      5.24 o
   8   6   3      199.48      196.67     10.77 o
   9   6   3      247.08      220.09     27.50 o
  -7   7   3      292.96      311.42     21.93 o
  -6   7   3      280.09      275.33     20.77 o
  -5   7   3      191.93      178.20      8.46 o
  -4   7   3      216.58      210.18      9.44 o
  -3   7   3       66.36       68.73      5.91 o
  -2   7   3      895.15      899.08     17.35 o
  -1   7   3      546.71      554.03     12.70 o
   0   7   3      175.58      186.91     14.49 o
   1   7   3      369.22      349.23     13.02 o
   2   7   3      175.00      153.62      8.12 o
   3   7   3        0.28        4.18      4.71 o
   4   7   3        9.31       11.35      5.49 o
   5   7   3      371.61      331.68     17.30 o
   6   7   3        3.02        2.00      3.81 o
   7   7   3      229.91      208.17      7.95 o
   8   7   3        3.31       12.24      6.06 o
  -6   8   3       67.84       74.06     11.52 o
  -5   8   3      202.50      225.19     17.25 o
  -4   8   3       57.07       57.67     13.53 o
  -3   8   3      225.14      200.38      9.23 o
  -2   8   3       23.99       17.47      3.88 o
  -1   8   3       93.55       86.55      6.23 o
   0   8   3       83.44       78.06     12.30 o
   1   8   3        5.72        6.45      3.83 o
   2   8   3      773.33      747.75     20.45 o
   3   8   3      481.40      427.58     13.35 o
   4   8   3      671.87      694.35     24.61 o
   5   8   3      195.98      168.14      9.86 o
   6   8   3      187.94      174.29     10.81 o
   7   8   3        5.37        2.70      3.16 o
   8   8   3      107.12       99.60     13.74 o
  -5   9   3       47.61       44.32     11.80 o
  -4   9   3      433.96      447.14     23.82 o
  -3   9   3      135.45      129.02     13.88 o
  -2   9   3        9.09        9.84      3.45 o
  -1   9   3      108.07      105.44     11.82 o
   0   9   3        0.33        4.29      3.68 o
   1   9   3       46.51       41.72      5.19 o
   2   9   3       10.82       15.79      4.54 o
   3   9   3      211.08      217.33     10.34 o
   4   9   3        2.05        7.59      5.41 o
   5   9   3     1048.10     1080.15     25.84 o
   6   9   3      405.49      448.62     15.78 o
   7   9   3      111.11      109.33      7.10 o
  -4  10   3        2.88        3.38      7.91 o
  -3  10   3       33.32       27.29      9.44 o
  -2  10   3      155.42      148.58     14.76 o
  -1  10   3       29.29       33.68      9.16 o
   0  10   3      322.49      352.96     20.17 o
   1  10   3       67.85       60.36      6.78 o
   2  10   3       12.39       11.58      4.05 o
   3  10   3       17.87       22.99      4.82 o
   4  10   3        0.05        2.40      3.42 o
   5  10   3       43.65       45.99      6.82 o
   6  10   3        5.73       14.92      3.88 o
  -3  11   3       45.03       45.47     10.55 o
  -2  11   3       23.00       17.02      8.56 o
  -1  11   3       69.25       68.42     10.96 o
   0  11   3      220.84      222.78     16.79 o
   1  11   3      109.72      104.81      7.17 o
   2  11   3      338.22      359.85     12.86 o
   3  11   3        1.50        2.71      3.62 o
   4  11   3       60.48       52.88      6.49 o
   5  11   3        0.60        4.23      4.23 o
   0  12   3      119.60      110.84     13.32 o
   1  12   3       88.19      105.19     12.95 o
   2  12   3       44.49       56.48     12.63 o
  -3 -11   4       11.55       16.29      7.86 o
  -2 -11   4       15.31       19.82      7.77 o
  -1 -11   4      159.52      173.99     10.69 o
   0 -11   4       22.28       18.35      6.64 o
   1 -11   4       18.89       16.28      6.38 o
   2 -11   4        1.90       18.08     12.42 o
   3 -11   4      212.09      193.85     11.93 o
  -4 -10   4        0.57        4.74      2.86 o
  -3 -10   4      259.62      282.59     29.40 o
  -2 -10   4      384.07      407.46     15.13 o
  -1 -10   4      338.65      317.70     13.05 o
   0 -10   4        2.08        6.15      4.02 o
   1 -10   4        8.53       16.46      5.10 o
   2 -10   4       10.06        8.74      4.20 o
   3 -10   4      188.87      197.70     10.83 o
   4 -10   4      196.43      196.14     12.21 o
   5 -10   4       95.80      141.65     14.90 o
  -6  -9   4       13.48       18.24      3.78 o
  -5  -9   4       11.66       14.87      3.82 o
  -4  -9   4       40.62       41.22      5.04 o
  -3  -9   4      106.10      119.71      6.57 o
  -2  -9   4      799.80      842.68     15.65 o
  -1  -9   4      564.21      558.99     18.57 o
   0  -9   4      315.44      296.61     12.72 o
   1  -9   4      261.12      241.59     11.14 o
   2  -9   4       25.12       28.60      5.80 o
   3  -9   4        4.62       10.75      4.63 o
   4  -9   4       17.74       19.61      5.18 o
   5  -9   4      413.76      414.71     23.36 o
   6  -9   4        0.08        3.98      7.63 o
  -6  -8   4       51.19       45.53      4.76 o
  -5  -8   4       35.38       41.28      4.78 o
  -4  -8   4      224.09      214.58      8.48 o
  -3  -8   4       98.25      110.28      6.13 o
  -2  -8   4        5.18        4.77      2.60 o
  -1  -8   4       29.06       34.31      3.92 o
   0  -8   4      458.06      425.80     21.93 o
   1  -8   4       39.60       30.25      5.44 o
   2  -8   4        5.51        8.44      5.21 o
   3  -8   4       75.62       80.64      7.53 o
   4  -8   4      206.65      195.48     10.02 o
   5  -8   4      389.22      417.09     14.02 o
   6  -8   4      127.57      118.01     14.16 o
   7  -8   4        3.18       10.13      7.31 o
  -7  -7   4      168.41      190.80     11.39 o
  -6  -7   4        2.09        8.31      4.65 o
  -5  -7   4        0.42        5.73      2.85 o
  -4  -7   4      101.90       99.22      5.88 o
  -3  -7   4      516.89      540.75     19.75 o
  -2  -7   4        0.04        5.10      3.34 o
  -1  -7   4      107.66      113.77      5.21 o
   0  -7   4      650.48      632.11     12.98 o
   1  -7   4       31.34       34.42      2.98 o
   2  -7   4      123.82      122.62      8.56 o
   3  -7   4      999.72     1010.93     21.33 o
   4  -7   4      282.96      281.37     19.89 o
   5  -7   4     1410.29     1427.96     27.94 o
   6  -7   4      186.11      195.90      9.35 o
   7  -7   4        0.05        2.41      7.17 o
   8  -7   4        4.60        5.41      6.29 o
  -8  -6   4      132.25      133.23     13.83 o
  -7  -6   4      229.88      238.02     12.52 o
  -6  -6   4       72.38       72.88      5.51 o
  -5  -6   4      265.66      239.34      9.13 o
  -4  -6   4      550.79      597.55     13.01 o
  -3  -6   4      135.25      139.42      6.41 o
  -2  -6   4       44.49       56.25      4.63 o
  -1  -6   4       17.51       18.04      2.09 o
   0  -6   4      499.34      554.46     14.72 o
   1  -6   4       53.51       57.16      3.29 o
   2  -6   4     1217.54     1220.13     27.94 o
   3  -6   4      440.99      460.28     20.49 o
   4  -6   4     3586.12     3926.28     96.03 o
   5  -6   4      158.26      157.70      7.65 o
   6  -6   4       14.86       12.63      6.55 o
   7  -6   4        6.54        7.73      9.76 o
   8  -6   4      104.52       80.68     12.77 o
  -8  -5   4       49.56       45.42      8.04 o
  -7  -5   4      103.92       82.36      8.76 o
  -6  -5   4      663.21      672.22     18.73 o
  -5  -5   4       28.37       32.57      4.35 o
  -4  -5   4       84.34       89.65      6.26 o
  -3  -5   4      207.30      210.56      7.74 o
  -2  -5   4      746.59      759.72     23.40 o
  -1  -5   4       55.98       41.78      2.55 o
   0  -5   4      243.24      234.25      6.04 o
   1  -5   4      313.19      331.03      9.89 o
   2  -5   4       13.49       19.66      7.26 o
   3  -5   4      115.10      130.93      7.36 o
   4  -5   4     1328.43     1348.12     20.02 o
   5  -5   4       96.74       93.22      6.04 o
   6  -5   4      171.51      153.53     13.32 o
   7  -5   4        6.62       13.60     10.36 o
   8  -5   4       64.37       60.46     10.73 o
   9  -5   4        5.22       15.36      8.93 o
  -8  -4   4      121.84      127.26     11.63 o
  -7  -4   4      700.37      709.27     37.28 o
  -6  -4   4       63.92       58.63      4.57 o
  -5  -4   4       18.34       22.48      3.71 o
  -4  -4   4       55.77       51.78      4.19 o
  -3  -4   4     1138.42     1147.92     21.13 o
  -2  -4   4      507.68      487.63      8.64 o
  -1  -4   4     2014.26     1915.09     26.75 o
   0  -4   4     3810.07     4261.72     24.14 o
   1  -4   4      168.20      146.22      4.18 o
   2  -4   4      821.12      770.72     19.85 o
   3  -4   4       64.26       69.48      4.56 o
   4  -4   4        1.84        3.84      1.03 o
   5  -4   4      264.00      276.94      5.78 o
   6  -4   4       12.01       13.58      3.08 o
   7  -4   4       22.16       24.99      4.26 o
   8  -4   4      862.71      900.44     32.57 o
   9  -4   4       44.01       52.13     10.96 o
  -9  -3   4       13.47       16.29      6.25 o
  -8  -3   4      113.54      117.06     11.93 o
  -7  -3   4      159.07      147.20     11.91 o
  -6  -3   4      698.50      705.91     12.11 o
  -5  -3   4       36.24       35.13      3.94 o
  -4  -3   4      334.64      359.40      8.80 o
  -3  -3   4       42.63       49.31      3.34 o
  -2  -3   4      370.79      349.40      6.13 o
  -1  -3   4      537.94      484.06      5.15 o
   0  -3   4      403.12      396.32      7.29 o
   1  -3   4      235.49      267.51      3.72 o
   2  -3   4      289.63      234.14      1.70 o
   3  -3   4        4.12        3.48      1.68 o
   4  -3   4      122.08      106.79      2.94 o
   5  -3   4      106.41      119.29      3.81 o
   6  -3   4      161.10      147.67      5.33 o
   7  -3   4      869.75      832.03     20.99 o
   8  -3   4      427.80      442.23     13.43 o
   9  -3   4       48.98       82.85     11.43 o
  -9  -2   4       29.38       24.51      5.86 o
  -8  -2   4      382.03      386.81     16.23 o
  -7  -2   4        8.36       10.07      5.08 o
  -6  -2   4      211.52      211.09      8.58 o
  -5  -2   4        8.96        7.68      2.65 o
  -4  -2   4       49.69       51.72      2.90 o
  -3  -2   4      951.53      949.63     11.10 o
  -2  -2   4      262.18      235.99      3.81 o
  -1  -2   4     1030.20     1086.79      6.25 o
   0  -2   4     3935.50     4009.98     19.20 o
   1  -2   4       21.40       19.99      1.06 o
   2  -2   4     1329.45     1382.98      8.58 o
   3  -2   4     5412.39     5755.32     39.74 o
   4  -2   4     1863.59     2014.35     14.37 o
   5  -2   4      387.41      374.36      7.32 o
   6  -2   4      639.51      671.86     15.61 o
   7  -2   4        9.43       14.39      4.78 o
   8  -2   4       41.33       47.64      6.88 o
   9  -2   4       86.35       87.32      9.37 o
  10  -2   4       20.22       12.81      6.29 o
  -9  -1   4      191.13      216.35     19.15 o
  -8  -1   4      126.38      131.38     10.09 o
  -7  -1   4      193.63      195.77     10.33 o
  -6  -1   4        6.47        6.81      5.90 o
  -5  -1   4      104.12       91.80      4.42 o
  -4  -1   4       55.96       40.45      2.89 o
  -3  -1   4     1835.92     1925.64     20.11 o
  -2  -1   4     1424.82     1349.29      9.13 o
  -1  -1   4     1017.54     1040.19      9.66 o
   0  -1   4     2210.49     2221.98     11.48 o
   1  -1   4       33.34       36.71      1.42 o
   2  -1   4        3.99        2.07      0.95 o
   3  -1   4     3347.82     3507.42     21.03 o
   4  -1   4      654.50      629.50      8.41 o
   5  -1   4     1662.23     1612.73     20.27 o
   6  -1   4        0.71        6.08      5.23 o
   7  -1   4       15.05       12.40      4.56 o
   8  -1   4        2.46        6.43      5.02 o
   9  -1   4      515.00      540.22     16.91 o
  10  -1   4        2.44        7.36      5.35 o
  -9   0   4       53.25       56.75      8.10 o
  -8   0   4       85.80      100.35      9.33 o
  -7   0   4        2.43        3.77      5.08 o
  -6   0   4        6.07        6.49      5.15 o
  -5   0   4       93.19       98.20      7.32 o
  -4   0   4       74.34       73.80      3.87 o
  -3   0   4      179.99      217.14      4.89 o
  -2   0   4      421.32      399.53      4.45 o
  -1   0   4      237.18      219.76      3.67 o
   0   0   4      227.53      225.73      3.90 o
   1   0   4      952.57      978.96     13.66 o
   2   0   4      200.76      183.91      2.63 o
   3   0   4      246.08      231.34      3.63 o
   4   0   4     3102.89     3192.42     35.13 o
   5   0   4        0.67        1.19      0.76 o
   6   0   4      411.42      396.80     11.18 o
   7   0   4      248.35      271.91     10.62 o
   8   0   4        0.80        4.50      3.42 o
   9   0   4        8.97       12.24      5.39 o
  10   0   4      191.34      221.74     11.70 o
  -9   1   4      327.76      336.20     14.67 o
  -8   1   4      385.39      357.55     14.47 o
  -7   1   4       57.08       57.96      7.27 o
  -6   1   4       24.60       29.49      5.83 o
  -5   1   4       21.75       19.37      5.00 o
  -4   1   4      121.56      149.89      7.77 o
  -3   1   4      643.56      598.55     13.21 o
  -2   1   4       78.50       82.25      2.52 o
  -1   1   4        5.25        1.80      1.34 o
   0   1   4      155.19      138.15      2.35 o
   1   1   4      298.99      310.67      5.06 o
   2   1   4      625.26      547.50      7.09 o
   3   1   4     2490.26     2654.27     24.24 o
   4   1   4      260.53      308.51     10.50 o
   5   1   4       72.35       54.49      3.84 o
   6   1   4      181.64      165.22      5.82 o
   7   1   4     1267.59     1258.81     23.76 o
   8   1   4      257.95      258.37     11.34 o
   9   1   4      677.09      691.93     20.85 o
  10   1   4        0.00        3.67      4.48 o
  -9   2   4      224.60      218.59     12.35 o
  -8   2   4       68.63       69.18      8.14 o
  -7   2   4      658.39      662.26     18.02 o
  -6   2   4      329.47      315.01     12.28 o
  -5   2   4       51.05       63.17      6.24 o
  -4   2   4       15.74        9.01      3.19 o
  -3   2   4     2521.36     2732.11     38.56 o
  -2   2   4        6.04        4.70      2.19 o
  -1   2   4     1897.15     1855.77     12.18 o
   0   2   4     5680.05     6052.06     54.16 o
   1   2   4      315.39      288.37      7.40 o
   2   2   4     1484.79     1416.22     10.02 o
   3   2   4       92.78       79.61      3.31 o
   4   2   4     2628.73     2744.37     26.77 o
   5   2   4       43.47       33.70      4.32 o
   6   2   4     1251.93     1191.83     22.41 o
   7   2   4      239.18      226.12     10.17 o
   8   2   4      730.96      741.94     19.64 o
   9   2   4        1.88        2.91      3.54 o
  10   2   4      357.76      386.61     17.76 o
  -8   3   4        0.27        4.80      5.90 o
  -7   3   4       90.13       92.62      8.42 o
  -6   3   4      371.34      356.11     17.69 o
  -5   3   4       93.01      109.20      7.91 o
  -4   3   4       17.13       31.66      6.34 o
  -3   3   4      184.60      173.19     11.10 o
  -2   3   4      345.55      386.26     13.05 o
  -1   3   4       25.32       15.05      1.98 o
   0   3   4      234.98      231.74      4.66 o
   1   3   4       24.92       23.14      1.82 o
   2   3   4        1.06        7.71      1.47 o
   3   3   4      345.41      264.47      9.14 o
   4   3   4       34.80       53.25      4.54 o
   5   3   4      676.40      673.23     15.23 o
   6   3   4       23.17       16.50      4.71 o
   7   3   4        1.09        2.68      3.84 o
   8   3   4      109.59      101.03      8.01 o
   9   3   4        0.12        3.06      3.42 o
  10   3   4      128.14      133.10     10.53 o
  -8   4   4        5.08        8.93      9.71 o
  -7   4   4       53.09       36.15      5.59 o
  -6   4   4        7.58        9.92      4.38 o
  -5   4   4       54.90       60.55      7.86 o
  -4   4   4       48.25       34.74      6.66 o
  -3   4   4     1664.96     1784.48     30.22 o
  -2   4   4      360.86      356.98     10.52 o
  -1   4   4     1953.73     2066.67     78.48 o
   0   4   4      654.27      712.62      9.42 o
   1   4   4       44.60       56.58      5.74 o
   2   4   4      897.56     1005.43     15.02 o
   3   4   4      827.36      785.13     14.63 o
   4   4   4       25.70       14.49      3.59 o
   5   4   4     1744.96     1771.11     28.96 o
   6   4   4      139.76      123.41      8.24 o
   7   4   4       68.44       65.42      6.80 o
   8   4   4       31.18       39.37      6.64 o
   9   4   4        0.04        4.37      3.94 o
  -8   5   4      473.86      505.19     17.49 o
  -7   5   4      129.25      126.20     10.02 o
  -6   5   4      644.19      657.30     22.76 o
  -5   5   4       33.34       37.05      6.57 o
  -4   5   4       17.85       12.29      3.85 o
  -3   5   4      139.83      143.36      8.12 o
  -2   5   4     1860.00     1750.16     29.38 o
  -1   5   4      127.08      119.78      6.61 o
   0   5   4     3033.15     3319.82     37.16 o
   1   5   4       12.15        8.33      3.02 o
   2   5   4      418.51      417.44     15.06 o
   3   5   4        7.87       11.06      3.61 o
   4   5   4       57.05       51.04      6.68 o
   5   5   4        1.92        5.74      5.95 o
   6   5   4      538.18      503.59     14.55 o
   7   5   4      526.28      480.46     16.39 o
   8   5   4      415.88      399.78     14.86 o
   9   5   4       24.83       31.67      6.24 o
  -7   6   4      313.18      303.22     12.80 o
  -6   6   4       68.58       66.71      7.49 o
  -5   6   4        6.69        4.53      5.92 o
  -4   6   4       11.91       12.77      4.11 o
  -3   6   4      275.69      253.84     10.22 o
  -2   6   4      310.04      287.25     12.18 o
  -1   6   4      373.30      383.58     11.07 o
   0   6   4      211.28      198.94      8.19 o
   1   6   4      287.73      264.03      8.71 o
   2   6   4      295.78      339.95     11.80 o
   3   6   4     1843.94     1919.48     43.02 o
   4   6   4      226.73      214.70     11.03 o
   5   6   4       87.68       74.52      6.60 o
   6   6   4       72.77       81.22      7.33 o
   7   6   4       67.95       64.27      6.53 o
   8   6   4      226.14      219.15     11.38 o
   9   6   4      224.36      206.71     12.02 o
  -7   7   4      109.00      116.99     14.34 o
  -6   7   4        0.05        4.02      4.86 o
  -5   7   4       43.73       40.99      6.43 o
  -4   7   4       21.99       23.72      4.31 o
  -3   7   4       97.80      104.50      7.53 o
  -2   7   4      459.79      490.92     13.08 o
  -1   7   4        0.51        4.87      3.12 o
   0   7   4        0.20        1.43      2.98 o
   1   7   4        6.16        5.61      2.59 o
   2   7   4      326.06      330.43     12.83 o
   3   7   4      795.87      764.68     17.25 o
   4   7   4      821.46      799.41     25.54 o
   5   7   4        3.77        7.05      5.04 o
   6   7   4       16.98       21.76      5.35 o
   7   7   4      105.55      116.89      8.96 o
   8   7   4       23.00       25.23      5.13 o
  -5   8   4       29.34       28.50      9.76 o
  -4   8   4        4.55       12.40      4.98 o
  -3   8   4       98.49       99.86      6.68 o
  -2   8   4      412.11      401.51     14.92 o
  -1   8   4       78.60       67.83      7.36 o
   0   8   4      175.16      180.17      8.12 o
   1   8   4      164.07      165.22      8.33 o
   2   8   4        0.20        2.68      5.87 o
   3   8   4       62.14       57.27      6.13 o
   4   8   4      947.28      939.26     24.65 o
   5   8   4      157.35      171.75     10.18 o
   6   8   4      320.09      303.11     13.18 o
   7   8   4       20.00        8.88      6.48 o
   8   8   4       42.37       37.36      6.76 o
  -5   9   4       33.49       34.79     11.84 o
  -4   9   4       14.97       20.77     11.47 o
  -3   9   4      993.62     1019.60     34.56 o
  -2   9   4      148.94      134.89      7.50 o
  -1   9   4      290.73      286.80     14.27 o
   0   9   4      106.38      101.22      7.61 o
   1   9   4       89.43       94.19      7.14 o
   2   9   4      278.11      260.72     11.63 o
   3   9   4       22.37       21.28      5.49 o
   4   9   4       23.68       18.06      4.83 o
   5   9   4      333.08      335.87     14.16 o
   6   9   4        3.95        5.89      6.27 o
   7   9   4      213.53      213.38     12.46 o
  -4  10   4       28.89       26.65     11.75 o
  -3  10   4       33.80       26.00      9.39 o
  -2  10   4        4.69       15.03     10.55 o
  -1  10   4      260.31      259.67     13.76 o
   0  10   4      370.39      363.78     31.64 o
   1  10   4      442.20      450.58     13.88 o
   2  10   4      324.13      327.16     12.42 o
   3  10   4        5.44        4.78      4.11 o
   4  10   4       18.83       24.46      6.18 o
   5  10   4        2.10        3.29      3.22 o
   6  10   4       19.38        9.99      6.66 o
  -3  11   4      117.91      125.64     14.48 o
  -2  11   4      108.93      116.76     14.06 o
   0  11   4      192.96      194.71     18.04 o
   1  11   4      348.03      350.39     12.71 o
   2  11   4        0.31        1.71      5.18 o
   3  11   4      143.39      161.33     10.25 o
   4  11   4       48.79       55.71      6.79 o
   5  11   4        2.17        2.48      3.87 o
   0  12   4       16.67        7.91      9.30 o
   1  12   4       26.42       24.05      8.42 o
   2  12   4       46.54       44.41      9.44 o
  -2 -11   5      193.31      184.85     21.37 o
  -1 -11   5       32.49       39.98      6.51 o
   0 -11   5       16.40       12.47      7.98 o
   1 -11   5       24.45       19.57      8.79 o
   2 -11   5       31.30       37.91      8.74 o
  -4 -10   5       32.82       35.61      5.97 o
  -3 -10   5      280.73      276.34     12.55 o
  -2 -10   5      218.99      221.29     11.31 o
  -1 -10   5       52.10       53.24      7.45 o
   0 -10   5       31.97       39.89      6.92 o
   1 -10   5        5.68        7.59      5.60 o
   2 -10   5       10.71       12.03      8.23 o
   3 -10   5       87.05       95.43      8.57 o
   4 -10   5       11.99       12.32      4.61 o
  -5  -9   5       40.64       39.12      5.08 o
  -4  -9   5       77.63       82.45      6.06 o
  -3  -9   5       47.20       51.70      6.35 o
  -2  -9   5       25.93       28.23      4.09 o
  -1  -9   5        7.19        5.90      4.42 o
   0  -9   5      240.19      236.57     11.08 o
   1  -9   5      338.48      339.84     12.86 o
   2  -9   5      186.81      196.77     11.15 o
   3  -9   5       94.45       95.96      8.09 o
   4  -9   5        2.65        5.51      3.67 o
   5  -9   5        6.45       12.32      4.44 o
   6  -9   5       50.58       64.30     11.98 o
  -6  -8   5        4.59        6.93      3.19 o
  -5  -8   5      562.44      563.47     19.21 o
  -4  -8   5        0.39        4.05      3.40 o
  -3  -8   5       83.99       92.11      5.64 o
  -2  -8   5      100.29       89.54      5.38 o
  -1  -8   5        5.71        9.53      4.89 o
   0  -8   5        0.68        3.22      4.34 o
   1  -8   5      145.15      152.33      8.94 o
   2  -8   5      127.24      134.05      8.50 o
   3  -8   5      191.39      207.28     10.82 o
   4  -8   5       77.67       83.41      7.72 o
   5  -8   5      275.10      277.65     12.02 o
   6  -8   5        7.85        7.50      3.40 o
   7  -8   5       66.30       64.90     11.24 o
  -7  -7   5        3.22        6.08      4.02 o
  -6  -7   5      138.37      156.15      7.47 o
  -5  -7   5       37.33       32.98      4.28 o
  -4  -7   5      397.87      372.85     12.39 o
  -3  -7   5       83.12       89.34      5.79 o
  -2  -7   5        0.02        6.53      3.12 o
  -1  -7   5      318.94      303.71     13.00 o
   0  -7   5       26.61       27.50      2.93 o
   1  -7   5      694.61      716.59     19.78 o
   2  -7   5      877.24      886.36     19.08 o
   3  -7   5       38.40       38.55      5.82 o
   4  -7   5      156.95      164.61      8.91 o
   5  -7   5       23.41       23.97      4.47 o
   6  -7   5       61.88       70.13      5.96 o
   7  -7   5       18.70       19.80      7.77 o
  -7  -6   5       70.00       67.71      7.73 o
  -6  -6   5        5.20        8.85      3.19 o
  -5  -6   5       11.87        9.25      3.67 o
  -4  -6   5      191.69      195.93      7.79 o
  -3  -6   5     1336.10     1313.89     18.02 o
  -2  -6   5       78.91       75.88      5.08 o
  -1  -6   5      105.42       97.06      4.95 o
   0  -6   5      366.16      351.85      8.55 o
   1  -6   5       29.51       36.11      1.74 o
   2  -6   5      503.65      541.60     19.38 o
   3  -6   5        8.28        5.74      4.00 o
   4  -6   5      245.17      226.82      9.59 o
   5  -6   5      276.07      268.41     10.78 o
   6  -6   5      243.33      216.86     15.91 o
   7  -6   5        4.39        8.88      8.51 o
   8  -6   5       19.87       23.50     10.04 o
  -8  -5   5      262.55      247.94     13.38 o
  -7  -5   5      330.31      319.97     14.13 o
  -6  -5   5      179.85      176.10     15.10 o
  -5  -5   5      508.54      511.37     15.75 o
  -4  -5   5      295.77      285.36      9.38 o
  -3  -5   5      150.26      145.51      6.61 o
  -2  -5   5        0.14        3.55      2.83 o
  -1  -5   5        9.76       18.13      2.34 o
   0  -5   5     1137.40     1164.30     33.22 o
   1  -5   5      578.75      555.29     15.21 o
   2  -5   5       27.23       24.24      6.24 o
   3  -5   5        0.65        1.10      3.19 o
   4  -5   5      627.66      620.95     15.64 o
   5  -5   5      468.69      476.80     12.66 o
   6  -5   5       11.83       13.83      7.54 o
   7  -5   5      305.30      302.07     18.78 o
   8  -5   5       26.57       22.11      9.11 o
   9  -5   5      138.88      140.30     14.99 o
  -8  -4   5       47.64       40.58     10.20 o
  -7  -4   5        8.23       13.85      5.44 o
  -6  -4   5       60.94       55.73      4.67 o
  -5  -4   5        6.50       11.30      3.13 o
  -4  -4   5       12.26       10.00      2.99 o
  -3  -4   5        4.91        9.04      2.67 o
  -2  -4   5      540.03      569.06     10.74 o
  -1  -4   5     2232.42     2331.00     36.38 o
   0  -4   5     1091.01     1020.65     12.06 o
   1  -4   5      248.14      216.47      3.78 o
   2  -4   5      934.47      819.57     20.17 o
   3  -4   5       40.26       45.38      4.03 o
   4  -4   5      176.41      180.46      4.23 o
   5  -4   5        1.50        1.79      0.97 o
   6  -4   5      380.58      358.44     13.81 o
   7  -4   5       33.59       42.72      4.66 o
   8  -4   5      296.98      316.09     18.92 o
   9  -4   5       36.58       33.03      8.28 o
  -8  -3   5       46.72       30.87      9.15 o
  -7  -3   5      114.87      113.03     10.53 o
  -6  -3   5       14.11       14.13      3.08 o
  -5  -3   5      424.44      416.49      9.60 o
  -4  -3   5      227.69      244.18      8.32 o
  -3  -3   5      670.69      707.28     12.55 o
  -2  -3   5      426.68      466.79      7.96 o
  -1  -3   5      135.36      135.94      3.24 o
   0  -3   5      418.45      402.68      4.57 o
   1  -3   5       53.53       78.76      2.17 o
   2  -3   5     1455.29     1499.21     12.54 o
   3  -3   5      644.92      637.32      7.56 o
   4  -3   5      715.78      722.85      8.33 o
   5  -3   5      230.17      216.20      5.62 o
   6  -3   5      248.37      250.02      7.18 o
   7  -3   5        0.66        4.55      4.72 o
   8  -3   5      238.20      235.50     12.05 o
   9  -3   5       42.52       47.97     12.26 o
  -8  -2   5        8.40        7.14      4.82 o
  -7  -2   5       12.50        7.96      5.92 o
  -6  -2   5       14.97       13.64      3.66 o
  -5  -2   5      235.12      236.22      7.29 o
  -4  -2   5      638.38      666.15     16.71 o
  -3  -2   5     3711.38     3960.61     34.60 o
  -2  -2   5      200.08      196.76      5.99 o
  -1  -2   5     3736.46     4149.52     44.10 o
   0  -2   5       30.48       30.58      1.59 o
   1  -2   5      532.27      521.91      4.86 o
   2  -2   5      105.52      123.15      2.37 o
   3  -2   5      465.19      387.65      4.60 o
   4  -2   5      920.58      940.70     10.55 o
   5  -2   5        3.83        3.51      1.72 o
   6  -2   5     2151.87     2228.29     28.38 o
   7  -2   5      323.03      332.30     11.29 o
   8  -2   5       95.46       88.66      9.37 o
   9  -2   5       18.21       22.48      5.25 o
  10  -2   5        2.48        3.70      5.46 o
  -9  -1   5       58.77       55.37      7.53 o
  -8  -1   5      294.63      295.16     13.35 o
  -7  -1   5        0.16        8.17      6.38 o
  -6  -1   5      157.85      162.03     12.68 o
  -5  -1   5        3.37        4.07      2.93 o
  -4  -1   5      750.90      704.38     12.92 o
  -3  -1   5        0.33        3.46      1.30 o
  -2  -1   5      910.84      886.94      9.76 o
  -1  -1   5      534.58      506.07      5.29 o
   0  -1   5      136.95      132.13      1.91 o
   1  -1   5        5.30        2.72      0.74 o
   2  -1   5        0.72        3.15      0.80 o
   3  -1   5     1483.48     1541.98      9.68 o
   4  -1   5       11.67        9.42      1.18 o
   5  -1   5       11.73        8.45      1.57 o
   6  -1   5      105.67      102.59      4.63 o
   7  -1   5      307.69      272.56     13.67 o
   8  -1   5      882.08      960.84     27.69 o
   9  -1   5       38.93       37.95      6.40 o
  10  -1   5      400.34      411.95     15.66 o
  -9   0   5      201.49      217.23     14.09 o
  -8   0   5       59.32       58.87      7.38 o
  -7   0   5        0.85        6.24      4.32 o
  -6   0   5       64.16       64.64      7.30 o
  -5   0   5       14.02       19.34      2.50 o
  -4   0   5      113.37      115.58      4.86 o
  -3   0   5      138.67      139.78      3.60 o
  -2   0   5     1823.99     1790.35     11.52 o
  -1   0   5      121.77      106.56      2.70 o
   0   0   5      208.52      194.72      5.00 o
   1   0   5     1677.59     1675.92     10.11 o
   2   0   5      853.32      937.68      6.66 o
   3   0   5      195.36      155.71      3.09 o
   4   0   5       13.70       16.39      1.61 o
   5   0   5      258.91      253.66     10.55 o
   6   0   5        3.54        3.01      1.78 o
   7   0   5        6.39        8.93      5.83 o
   8   0   5        0.86        4.70      3.42 o
   9   0   5      429.39      427.07     20.54 o
  10   0   5        0.18        5.10      4.56 o
  -8   1   5      143.35      147.34      9.99 o
  -7   1   5       96.79      105.39      9.24 o
  -6   1   5      273.47      269.33     11.45 o
  -5   1   5       55.88       60.35      6.85 o
  -4   1   5      522.03      538.92     16.27 o
  -3   1   5     1517.77     1588.07     17.16 o
  -2   1   5      358.69      371.13      5.72 o
  -1   1   5       20.34       18.31      1.88 o
   0   1   5      717.67      672.93      6.04 o
   1   1   5     2355.53     2304.35     28.10 o
   2   1   5      456.96      443.81      4.82 o
   3   1   5     4562.48     5020.12     23.99 o
   4   1   5      206.07      244.08      7.30 o
   5   1   5        0.99        2.11      1.70 o
   6   1   5      131.25      140.41     10.86 o
   7   1   5       43.66       34.63      8.45 o
   8   1   5       71.38       73.48      8.49 o
   9   1   5      167.16      186.75     22.83 o
  10   1   5       95.61      106.41      9.30 o
  -8   2   5      138.25      156.86     16.86 o
  -7   2   5       38.76       35.80      6.06 o
  -6   2   5        0.68        7.72      5.50 o
  -5   2   5      157.01      139.29      8.58 o
  -4   2   5     1419.90     1367.17     33.59 o
  -3   2   5     2091.39     2202.08     28.14 o
  -1   2   5      258.75      263.46      4.94 o
   0   2   5       52.97       68.86      2.41 o
   1   2   5      189.22      213.70      5.56 o
   2   2   5     2540.88     2478.47     24.50 o
   3   2   5       27.46       51.29      3.02 o
   4   2   5       34.39       15.05      2.96 o
   5   2   5      252.09      227.73     12.40 o
   6   2   5      537.89      504.69     18.05 o
   7   2   5      216.19      212.37     10.74 o
   8   2   5        0.93       -0.50      4.01 o
   9   2   5       73.37       75.61      9.43 o
  10   2   5      126.05      145.91     15.20 o
  -8   3   5        4.74       11.61      7.31 o
  -7   3   5      572.26      567.08     27.13 o
  -6   3   5       62.24       67.21      7.33 o
  -5   3   5       42.60       53.47      6.31 o
  -4   3   5      109.20      100.69      7.66 o
  -3   3   5     1914.59     2054.22     33.41 o
  -1   3   5     2111.69     2309.37     51.09 o
   0   3   5     1120.78     1211.88     25.05 o
   1   3   5       97.75       99.26      3.57 o
   2   3   5     1017.01     1082.41     26.74 o
   3   3   5      858.53      905.94     20.91 o
   4   3   5      249.26      262.48      9.30 o
   5   3   5        0.27        5.79      4.77 o
   6   3   5        3.75        6.12      4.26 o
   7   3   5     1145.09     1168.19     21.79 o
   8   3   5       10.74        8.41      5.32 o
   9   3   5       48.22       51.12      7.77 o
  10   3   5        7.49        5.47      5.04 o
  -8   4   5      254.89      276.19     12.84 o
  -7   4   5        5.13        6.11      3.87 o
  -6   4   5       30.05       34.38      6.06 o
  -5   4   5        8.29       10.47      5.16 o
  -4   4   5        2.33        5.21      4.00 o
  -3   4   5      893.87      949.29     19.08 o
  -2   4   5      551.39      530.04     12.79 o
  -1   4   5       18.74       14.71      4.30 o
   0   4   5      320.84      287.96     11.15 o
   1   4   5      567.82      642.86     16.88 o
   2   4   5     1071.87     1076.17     22.90 o
   3   4   5     1539.20     1660.79     58.38 o
   4   4   5       10.26       21.18      3.99 o
   5   4   5      234.10      231.92     10.74 o
   6   4   5     3685.31     3630.68     42.38 o
   7   4   5      212.09      201.80     10.19 o
   8   4   5      508.38      509.61     15.59 o
   9   4   5        5.75        7.93      5.94 o
  -8   5   5      125.91      130.91     15.43 o
  -7   5   5       54.46       53.91      6.54 o
  -6   5   5       60.78       51.13      6.62 o
  -5   5   5       85.32       76.36     12.74 o
  -4   5   5       91.80       99.86      7.05 o
  -3   5   5        0.39        0.50      3.82 o
  -2   5   5     1117.09     1044.49     26.51 o
  -1   5   5      200.25      218.44     10.69 o
   0   5   5        8.13        6.01      3.79 o
   1   5   5     2800.48     3024.61     50.01 o
   2   5   5     2023.60     2285.42     34.16 o
   3   5   5      240.30      249.32      8.83 o
   4   5   5      198.05      188.61     14.43 o
   5   5   5      504.85      502.79     19.68 o
   6   5   5       10.03        9.41      4.79 o
   7   5   5        1.17        2.43      3.50 o
   8   5   5      114.02      102.16      8.14 o
   9   5   5       47.72       43.79      6.64 o
  -7   6   5        3.74        2.94      3.51 o
  -6   6   5       12.69       13.76      4.65 o
  -5   6   5      380.32      367.32     12.91 o
  -4   6   5      264.26      265.38     10.26 o
  -3   6   5      824.81      749.58     21.37 o
  -2   6   5        0.75        8.10      6.15 o
  -1   6   5       57.15       46.77      6.66 o
   0   6   5      159.26      181.63      8.28 o
   1   6   5     1838.90     1928.96     41.36 o
   2   6   5        0.56        6.61      3.59 o
   3   6   5      874.24      874.97     27.13 o
   4   6   5      327.53      353.92     12.81 o
   5   6   5       13.75       18.40      5.18 o
   6   6   5      665.20      610.78     28.87 o
   7   6   5       23.54       31.62      5.26 o
   8   6   5        4.99        5.71      4.33 o
   9   6   5      308.66      296.93     22.04 o
  -6   7   5        8.71        8.97      4.48 o
  -5   7   5       49.31       50.71      8.65 o
  -4   7   5      378.97      425.29     20.84 o
  -3   7   5      290.95      284.36     13.55 o
  -2   7   5      789.60      816.20     24.05 o
  -1   7   5       17.97       18.75      4.00 o
   0   7   5        9.83       12.95      3.46 o
   1   7   5       20.70       26.68      6.59 o
   2   7   5      479.17      494.83     15.40 o
   3   7   5      309.82      326.50     17.16 o
   4   7   5      619.51      607.52     22.99 o
   5   7   5       12.88       22.93      4.68 o
   6   7   5       19.89       25.10      5.21 o
   7   7   5       16.22       29.24      6.04 o
   8   7   5      142.45      137.46      9.70 o
  -6   8   5       20.74       11.66      5.78 o
  -5   8   5      174.32      161.69      8.98 o
  -4   8   5      116.99      104.71      7.45 o
  -3   8   5      253.10      247.44     13.42 o
  -2   8   5        1.71        4.86      4.63 o
  -1   8   5        0.04        4.68      3.40 o
   0   8   5      118.14      111.58      7.15 o
   1   8   5       64.48       59.78      8.28 o
   2   8   5      346.08      359.93     12.15 o
   3   8   5        6.80        9.99      4.76 o
   4   8   5      603.73      561.35     18.04 o
   5   8   5       34.57       40.80      6.14 o
   6   8   5       11.43       12.40      6.15 o
   7   8   5      444.28      470.24     26.81 o
   8   8   5       76.44       82.06      8.07 o
  -5   9   5       13.23       21.37      9.34 o
  -3   9   5       46.76       46.91      7.12 o
  -2   9   5       98.83       87.79      6.67 o
  -1   9   5        0.21        5.56      4.16 o
   0   9   5     1116.01     1133.48     28.34 o
   1   9   5     1228.99     1210.82     53.11 o
   2   9   5      856.59      846.40     32.20 o
   3   9   5       66.06       69.79      8.11 o
   4   9   5       53.38       59.27      7.09 o
   5   9   5      397.86      373.83     16.35 o
   6   9   5       40.27       45.59      7.01 o
   7   9   5      306.70      316.10     30.21 o
  -2  10   5       63.70       79.01     12.77 o
  -1  10   5       27.15       16.20      6.55 o
   0  10   5      744.16      752.90     18.83 o
   1  10   5      255.39      261.50     13.25 o
   2  10   5      776.71      808.07     19.57 o
   3  10   5        7.58       11.07      4.86 o
   4  10   5      226.69      225.12     11.23 o
   5  10   5        6.06        8.16      4.62 o
   6  10   5       84.35       91.57      8.60 o
  -2  11   5      120.26      116.02     14.90 o
  -1  11   5       30.13       37.05     10.50 o
   0  11   5        5.74        8.19      9.85 o
   1  11   5        7.31        6.09      3.38 o
   2  11   5      116.04      105.18      8.60 o
   3  11   5      110.04      118.12      8.74 o
   4  11   5        4.07        7.63      4.56 o
  -1 -11   6       10.24        8.85      4.48 o
   0 -11   6      101.75       95.47      8.19 o
   1 -11   6      177.54      160.10     13.92 o
  -3 -10   6       11.28        8.22      4.43 o
  -2 -10   6      104.61      100.82      8.63 o
  -1 -10   6        2.50        7.28      4.86 o
   0 -10   6      592.52      692.43     76.37 o
   1 -10   6       27.80       30.25      6.23 o
   2 -10   6       92.10       89.42      8.07 o
   3 -10   6        7.23       10.50      7.59 o
   4 -10   6        1.62        6.87      4.33 o
  -5  -9   6      144.22      160.34      8.17 o
  -4  -9   6       24.78       33.00      5.31 o
  -3  -9   6       48.04       44.75      4.39 o
  -2  -9   6       13.68       10.88      4.07 o
  -1  -9   6       32.92       32.48      5.29 o
   0  -9   6      128.91      147.73      8.73 o
   1  -9   6       98.20       98.37      7.96 o
   2  -9   6      338.04      342.51     13.35 o
   3  -9   6       11.34       12.70      4.50 o
   4  -9   6        0.00        3.15      3.92 o
   5  -9   6      184.56      177.73     10.21 o
  -6  -8   6        4.99        7.23      3.58 o
  -5  -8   6      483.07      464.86     18.48 o
  -4  -8   6      167.24      171.00      7.82 o
  -3  -8   6      329.31      335.54     13.91 o
  -2  -8   6       17.66       27.82      6.31 o
  -1  -8   6       92.83       85.25      4.82 o
   0  -8   6       16.97       17.58      5.41 o
   1  -8   6      325.96      322.67     12.85 o
   2  -8   6      198.79      177.80     10.32 o
   3  -8   6        0.84        5.01      4.99 o
   4  -8   6      110.12      114.90      8.08 o
   5  -8   6       43.76       50.70      6.00 o
   6  -8   6       66.28       67.88      6.51 o
  -6  -7   6       57.57       57.08      5.77 o
  -5  -7   6      137.11      153.06      7.38 o
  -4  -7   6      225.79      237.85      8.59 o
  -3  -7   6      102.71      114.32      9.29 o
  -2  -7   6      103.78      113.66      5.67 o
  -1  -7   6      181.59      157.50      6.13 o
   0  -7   6      104.58       85.43      4.26 o
   1  -7   6       22.42       26.00      5.08 o
   2  -7   6       57.39       57.06      6.26 o
   3  -7   6      247.60      232.39      9.94 o
   4  -7   6        8.57        8.27      4.00 o
   5  -7   6      204.36      203.02      9.61 o
   6  -7   6      352.50      357.91     12.73 o
   7  -7   6       23.78       20.91      7.73 o
  -7  -6   6      506.15      490.80     37.56 o
  -6  -6   6        3.18        8.07      3.07 o
  -5  -6   6        5.35        5.83      3.35 o
  -4  -6   6        9.63       10.07      3.23 o
  -3  -6   6      530.55      531.81     11.67 o
  -2  -6   6      100.39       92.04      5.00 o
  -1  -6   6     1203.40     1255.95     20.18 o
   0  -6   6      148.27      141.22      5.48 o
   1  -6   6     2004.37     1954.79     27.72 o
   2  -6   6       23.63       26.18      6.43 o
   3  -6   6        0.13        2.05      3.97 o
   4  -6   6       16.90       16.67      4.31 o
   5  -6   6       23.32       25.94      4.17 o
   6  -6   6       16.35       16.47      8.70 o
   7  -6   6      223.86      210.66     16.42 o
   8  -6   6        0.01        4.12      5.69 o
  -7  -5   6       19.51       15.22      5.97 o
  -6  -5   6      539.65      572.41     12.48 o
  -5  -5   6      163.17      177.18      8.49 o
  -4  -5   6      862.92      904.39     15.99 o
  -3  -5   6      399.70      397.55      9.40 o
  -2  -5   6       83.17       83.78      4.63 o
  -1  -5   6     2053.89     2197.30     44.06 o
   0  -5   6     2354.96     2352.16     36.30 o
   1  -5   6      760.27      730.75     11.16 o
   2  -5   6      576.70      596.79     19.20 o
   3  -5   6      913.30      938.57     27.22 o
   4  -5   6      228.50      249.75      9.90 o
   5  -5   6      221.63      192.63      8.40 o
   6  -5   6       46.62       46.35     10.96 o
   7  -5   6      183.97      191.88     15.17 o
   8  -5   6        2.02        4.39      6.62 o
  -8  -4   6        0.31        3.65     10.50 o
  -7  -4   6       55.90       52.36      7.05 o
  -6  -4   6      388.27      390.91     10.12 o
  -5  -4   6      403.17      377.86     11.10 o
  -4  -4   6       91.83       89.83      5.35 o
  -3  -4   6      505.46      506.42      9.85 o
  -2  -4   6      418.56      412.08      8.91 o
  -1  -4   6      438.06      415.77      7.35 o
   0  -4   6      274.82      231.99      4.50 o
   1  -4   6      247.14      237.90      5.59 o
   2  -4   6      316.14      312.31      5.55 o
   3  -4   6       12.75       14.85      3.57 o
   4  -4   6      864.57      836.31     12.96 o
   5  -4   6      382.00      370.80      8.45 o
   6  -4   6     1218.83     1143.72     34.58 o
   7  -4   6      107.77       93.81     10.69 o
   8  -4   6       65.34       65.87     10.64 o
   9  -4   6        1.08       11.93      9.07 o
  -8  -3   6      304.72      299.76     13.78 o
  -7  -3   6       51.97       50.55      9.59 o
  -6  -3   6       14.76       17.32      3.83 o
  -5  -3   6      808.76      833.01     14.87 o
  -4  -3   6      401.87      417.18      9.82 o
  -3  -3   6       91.06       78.65      5.22 o
  -2  -3   6      208.79      209.27      4.74 o
  -1  -3   6      703.77      806.61      9.12 o
   0  -3   6      898.79      983.13      8.79 o
   1  -3   6      583.45      642.67      8.10 o
   2  -3   6      143.38      142.57      2.98 o
   3  -3   6      111.28      112.33      3.05 o
   4  -3   6      335.62      328.54      8.00 o
   5  -3   6      910.90      838.05     12.68 o
   6  -3   6      410.37      390.31     14.03 o
   7  -3   6      519.58      498.10     14.77 o
   8  -3   6        5.17        8.13      4.18 o
   9  -3   6      120.27      125.78     13.09 o
  -8  -2   6       83.68       71.84      7.88 o
  -7  -2   6       63.50       67.28     10.53 o
  -6  -2   6        2.93        3.86      2.11 o
  -5  -2   6      449.25      469.26     10.02 o
  -4  -2   6       34.51       37.02      3.68 o
  -3  -2   6       92.93      103.73      4.70 o
  -2  -2   6     1613.12     1669.83     16.08 o
  -1  -2   6     1367.84     1410.40     32.82 o
   0  -2   6       23.16       55.68      1.78 o
   1  -2   6       27.20       19.74      1.52 o
   2  -2   6       50.42       52.45      1.78 o
   3  -2   6      429.26      467.53      5.82 o
   4  -2   6     1070.68     1057.78     12.78 o
   5  -2   6       89.05       87.02      3.06 o
   6  -2   6     2605.23     2696.11     54.35 o
   7  -2   6      314.32      301.60     10.65 o
   8  -2   6       44.85       35.31      6.06 o
   9  -2   6        7.20       13.95      4.97 o
  -8  -1   6        0.99        2.84      4.09 o
  -7  -1   6      229.32      213.24     11.05 o
  -6  -1   6        3.80        4.34      4.50 o
  -5  -1   6      173.14      162.22     10.10 o
  -4  -1   6        8.94       17.21      5.54 o
  -3  -1   6       13.83       10.05      2.03 o
  -2  -1   6       10.80        6.34      1.49 o
  -1  -1   6      864.74      837.47      9.99 o
   0  -1   6     1176.16     1188.55     15.09 o
   1  -1   6     4062.87     4271.43     15.82 o
   2  -1   6      765.91      836.45      5.36 o
   3  -1   6        5.28        2.40      0.95 o
   4  -1   6       53.95       75.92      2.43 o
   5  -1   6        1.35        1.44      1.41 o
   6  -1   6      114.18      105.86      6.38 o
   7  -1   6      141.44      112.05      7.59 o
   8  -1   6       70.65       62.09      6.66 o
   9  -1   6      225.09      248.12     24.08 o
  10  -1   6       12.38       10.41      5.05 o
  -8   0   6       15.21       22.46      5.74 o
  -7   0   6      325.28      301.29     12.62 o
  -6   0   6      458.25      480.85     16.81 o
  -5   0   6      712.18      759.99     27.48 o
  -4   0   6      114.27      130.09      7.36 o
  -3   0   6      157.96      147.65      5.22 o
  -2   0   6       45.35       38.64      2.15 o
  -1   0   6     1124.63     1015.39      9.60 o
   0   0   6        0.11        1.98      1.63 o
   1   0   6     2368.75     2291.53      9.41 o
   2   0   6     1094.13     1255.84      8.43 o
   3   0   6     2420.86     2641.04     31.08 o
   4   0   6     1664.71     1617.17     30.06 o
   5   0   6      143.01      135.47      5.15 o
   6   0   6       14.23        8.44      2.94 o
   7   0   6     1049.09     1079.65     21.31 o
   8   0   6       19.49       10.41      4.04 o
   9   0   6       15.82       17.23      5.12 o
  10   0   6      310.81      301.62     13.34 o
  -8   1   6       17.71       10.36      5.02 o
  -7   1   6       71.18       63.49      8.17 o
  -6   1   6      678.23      704.26     20.60 o
  -5   1   6        1.84       10.87      5.72 o
  -4   1   6      358.73      329.83     15.98 o
  -3   1   6      140.84      145.16      6.42 o
  -2   1   6      580.33      607.31     12.12 o
  -1   1   6        0.18        2.49      1.57 o
   0   1   6     1165.47     1164.32      8.71 o
   1   1   6      146.59      130.53      2.43 o
   2   1   6      548.86      562.30      4.97 o
   3   1   6     1268.33     1433.08     11.30 o
   4   1   6      127.27      110.96      4.84 o
   5   1   6      444.62      439.35     19.89 o
   6   1   6      200.33      177.42      8.48 o
   7   1   6      281.71      290.11     13.81 o
   8   1   6        3.26        5.51      5.79 o
   9   1   6      129.42      156.16      9.62 o
  10   1   6      405.25      399.26     15.33 o
  -8   2   6        0.83        6.82      4.84 o
  -7   2   6       59.02       49.98      6.57 o
  -6   2   6       50.19       63.02      7.03 o
  -5   2   6      265.42      266.43     10.51 o
  -4   2   6      499.50      501.65     20.52 o
  -3   2   6      234.12      216.97      8.48 o
  -2   2   6     2139.35     2286.15     22.31 o
  -1   2   6     4116.24     4520.86     70.72 o
   0   2   6        4.62        4.92      1.48 o
   1   2   6       43.87       28.34      1.98 o
   2   2   6      103.85       91.08      3.17 o
   3   2   6      896.04      954.79     10.70 o
   4   2   6        2.70        7.97      2.73 o
   5   2   6     2645.49     2641.84     36.62 o
   6   2   6     1329.71     1366.30     23.38 o
   7   2   6      674.53      664.19     24.19 o
   8   2   6        0.05        4.58      3.96 o
   9   2   6       10.35        8.67      4.45 o
  10   2   6       22.27       26.32      7.36 o
  -8   3   6      106.31       94.08      8.16 o
  -7   3   6       68.95       62.36      9.00 o
  -6   3   6      131.18      122.07      8.58 o
  -5   3   6      582.56      578.88     15.80 o
  -4   3   6      281.31      281.96     11.38 o
  -3   3   6       27.40       44.91      5.78 o
  -2   3   6     4167.55     4507.45     46.17 o
  -1   3   6       21.12       30.52      2.84 o
   0   3   6     4354.67     4548.42     73.18 o
   1   3   6       87.61       89.35      3.40 o
   2   3   6      477.55      418.28      6.90 o
   3   3   6        6.64       10.08      3.75 o
   4   3   6        9.69       11.31      3.82 o
   5   3   6     2984.50     2976.75     32.72 o
   6   3   6      218.43      213.49     17.67 o
   7   3   6        3.32       10.59      7.22 o
   8   3   6       96.51       97.10     11.84 o
   9   3   6       40.72       55.88     13.74 o
  10   3   6        3.99        5.55      5.87 o
  -8   4   6        4.26        4.89      4.66 o
  -7   4   6      125.20      128.78      9.51 o
  -6   4   6       75.30       74.62     10.06 o
  -5   4   6        3.20        5.72      4.52 o
  -4   4   6      336.24      352.63     11.87 o
  -3   4   6      486.92      497.14     13.27 o
  -2   4   6      184.46      212.96      7.91 o
  -1   4   6      529.69      564.47     12.20 o
   0   4   6      909.14      817.07     14.51 o
   1   4   6       16.66       15.61      2.92 o
   2   4   6       89.16       80.03      5.15 o
   3   4   6      745.98      734.23     21.37 o
   4   4   6     1319.86     1194.83     30.90 o
   5   4   6       56.76       51.95      8.79 o
   6   4   6       20.91       24.70      9.53 o
   7   4   6      217.54      179.90     13.92 o
   8   4   6       27.75       30.07      9.44 o
   9   4   6      257.72      247.26     18.64 o
  -7   5   6      148.23      143.81     10.66 o
  -6   5   6      186.75      185.74      9.83 o
  -5   5   6      756.60      765.59     28.87 o
  -4   5   6      123.57      130.62      8.31 o
  -3   5   6       86.87       85.32      6.63 o
  -2   5   6      551.58      535.70     17.81 o
  -1   5   6      308.46      317.85     11.57 o
   0   5   6       55.58       57.72      5.43 o
   1   5   6        2.60        4.29      3.58 o
   2   5   6       11.44        7.32      3.03 o
   3   5   6      279.46      273.16     10.56 o
   5   5   6      716.37      706.93     23.31 o
   6   5   6        0.91        3.65      6.06 o
   7   5   6       26.64       21.09      9.44 o
   8   5   6       20.29       10.04      8.37 o
   9   5   6      394.56      416.01     22.76 o
  -7   6   6       10.82       13.73      5.30 o
  -6   6   6      231.15      233.46     10.97 o
  -5   6   6       76.23       78.19      7.25 o
  -4   6   6       45.58       54.17      5.92 o
  -3   6   6      312.34      276.48     15.54 o
  -2   6   6        6.71        4.65      4.83 o
  -1   6   6       32.56       37.76      5.66 o
   0   6   6       76.60       75.30      6.36 o
   1   6   6      382.88      394.41     11.89 o
   2   6   6        1.09        2.19      3.03 o
   3   6   6        5.14        4.90      6.24 o
   4   6   6     2431.11     2474.91     48.06 o
   5   6   6     1189.18     1169.99     33.58 o
   6   6   6      516.68      477.63     23.08 o
   7   6   6       48.47       42.76      6.13 o
   8   6   6      228.21      248.67     11.93 o
   9   6   6       27.19       29.25      5.63 o
  -6   7   6        3.74        6.10      7.05 o
  -5   7   6        8.21       12.81      8.28 o
  -4   7   6      194.88      188.28      9.85 o
  -3   7   6      472.67      461.87     15.92 o
  -2   7   6       44.60       46.99      6.32 o
  -1   7   6      636.32      606.78     15.35 o
   0   7   6      413.88      435.17     13.28 o
   1   7   6       11.62       14.57      5.69 o
   2   7   6        1.85        3.05      6.71 o
   3   7   6       11.23        9.44      6.75 o
   4   7   6       61.28       63.42      9.48 o
   5   7   6      517.11      471.47     22.81 o
   6   7   6      483.55      438.91     20.45 o
   7   7   6      184.13      174.97     12.47 o
   8   7   6        6.00        7.76      4.80 o
  -5   8   6       20.18       20.28      4.92 o
  -4   8   6       57.35       56.46      7.84 o
  -3   8   6       14.12       13.47      3.99 o
  -2   8   6      103.06       93.24      6.81 o
  -1   8   6      516.86      524.42     14.28 o
   0   8   6      203.37      189.78      8.82 o
   1   8   6     1088.10     1072.57     34.60 o
   2   8   6       12.49       11.75      5.64 o
   3   8   6      157.48      146.78     13.88 o
   4   8   6        6.31        5.78      3.89 o
   5   8   6       36.01       35.57      7.86 o
   6   8   6      117.82      111.61     18.43 o
   7   8   6      237.03      250.21     13.02 o
   8   8   6      191.65      223.27     21.88 o
  -5   9   6       27.99       37.75     11.33 o
  -3   9   6       10.69        8.82      6.45 o
  -2   9   6      270.12      278.95     11.84 o
  -1   9   6       10.76       12.08      3.62 o
   0   9   6      112.39      111.02     18.78 o
   1   9   6       54.70       62.40     12.81 o
   2   9   6        0.85        5.69      7.91 o
   3   9   6       27.37       30.81      7.45 o
   4   9   6        1.21        2.86      3.76 o
   5   9   6        5.88        8.75      5.80 o
   6   9   6      100.11      100.53     13.14 o
   7   9   6        0.97        2.13      4.14 o
  -3  10   6        3.55        6.34      9.81 o
  -2  10   6       13.81       20.35      8.33 o
  -1  10   6       24.22       25.33      5.49 o
   0  10   6        6.26        5.50      6.43 o
   1  10   6       65.09       49.40      8.33 o
   2  10   6       35.32       35.30      7.03 o
   3  10   6       26.15       36.04      5.75 o
   4  10   6      229.94      214.16     12.26 o
   5  10   6      320.04      350.84     14.26 o
   6  10   6      166.50      169.14     11.52 o
  -2  11   6       55.49       62.08     12.03 o
  -1  11   6       13.47        7.12      6.71 o
   0  11   6       68.36       55.05      8.79 o
   1  11   6       19.33       17.16      6.20 o
   2  11   6        0.85        8.68      4.69 o
   3  11   6        6.23        4.11      3.54 o
   4  11   6      154.66      161.42     10.61 o
  -3 -10   7        0.67        5.26      3.63 o
  -2 -10   7      260.95      289.48     17.49 o
  -1 -10   7       24.51       24.95      5.41 o
   0 -10   7       38.94       45.84     11.38 o
   1 -10   7        0.99        3.19      3.43 o
   2 -10   7       36.57       39.04      6.37 o
   3 -10   7      139.03      155.25     13.28 o
   4 -10   7       69.29       73.37      7.29 o
  -4  -9   7       57.96       55.36      4.98 o
  -3  -9   7       20.11       22.50      4.95 o
  -2  -9   7        9.20        4.10      3.04 o
  -1  -9   7        6.49        4.12      5.60 o
   0  -9   7       29.95       27.85      4.70 o
   1  -9   7       56.96       44.52      6.46 o
   2  -9   7      196.96      197.37     10.46 o
   3  -9   7      226.65      234.14     10.94 o
   4  -9   7      231.31      260.94     14.29 o
   5  -9   7      111.83      123.41      9.29 o
  -5  -8   7       54.29       57.39      5.11 o
  -4  -8   7       14.09       22.71      3.93 o
  -3  -8   7      444.31      470.12     14.73 o
  -2  -8   7      590.70      621.75     16.29 o
  -1  -8   7      152.85      129.09      5.59 o
   0  -8   7      296.18      272.66     16.84 o
   1  -8   7       25.96       30.45      4.93 o
   2  -8   7      113.34      120.13      8.21 o
   3  -8   7       97.21      103.17      7.98 o
   4  -8   7      266.74      277.91     11.35 o
   5  -8   7       27.80       24.97      4.88 o
   6  -8   7       95.35       92.08      7.70 o
  -6  -7   7       88.08       84.35      9.43 o
  -5  -7   7       57.28       55.71      6.08 o
  -4  -7   7       49.24       50.87      4.75 o
  -3  -7   7       29.14       31.15      3.54 o
  -2  -7   7       48.99       45.73      4.11 o
  -1  -7   7       80.29       64.26      4.33 o
   0  -7   7       29.89       21.95      2.72 o
   1  -7   7       95.69       72.06      6.12 o
   2  -7   7        3.21        2.04      5.23 o
   3  -7   7      127.76      126.15      7.90 o
   4  -7   7     1407.53     1413.67     28.29 o
   5  -7   7       33.62       30.25      4.81 o
   6  -7   7       90.51       90.78      7.14 o
   7  -7   7       47.67       54.40     10.78 o
  -7  -6   7      197.86      215.52     11.61 o
  -6  -6   7       64.06       58.75      6.30 o
  -5  -6   7        7.27        5.84      2.64 o
  -4  -6   7      149.56      132.65      6.58 o
  -3  -6   7        7.50       11.03      3.23 o
  -2  -6   7       96.29       97.96      5.33 o
  -1  -6   7     2768.91     2869.98     26.89 o
   0  -6   7       89.02       90.18      3.45 o
   1  -6   7       99.63       92.29      2.68 o
   2  -6   7      869.15      913.76     24.05 o
   3  -6   7      174.51      175.59      8.57 o
   4  -6   7      504.37      496.35     13.28 o
   5  -6   7       81.21       81.76      6.27 o
   6  -6   7       62.23       46.91      8.37 o
   7  -6   7        0.02        0.09      5.27 o
   8  -6   7      398.09      450.29     23.50 o
  -7  -5   7        0.15        4.55      6.31 o
  -6  -5   7      118.74      122.71      7.83 o
  -5  -5   7        4.65        9.04      3.76 o
  -4  -5   7        0.15        3.62      3.01 o
  -3  -5   7       10.50        7.87      3.19 o
  -2  -5   7      115.92      123.45      5.70 o
  -1  -5   7      206.92      178.79      6.88 o
   0  -5   7      198.94      176.45      8.59 o
   1  -5   7       10.17        7.97      1.32 o
   2  -5   7     1096.13     1081.12     23.27 o
   3  -5   7     2590.30     2699.98     29.39 o
   4  -5   7     1075.39     1082.81     23.82 o
   5  -5   7      375.04      384.02     11.66 o
   6  -5   7        0.27        1.28      2.04 o
   7  -5   7       47.04       51.53     10.78 o
   8  -5   7      448.70      463.01     22.53 o
  -7  -4   7      267.20      262.02     13.28 o
  -6  -4   7      297.19      307.07     11.00 o
  -5  -4   7       35.32       38.08      4.14 o
  -4  -4   7       58.76       57.73      4.49 o
  -3  -4   7     1463.34     1537.28     19.02 o
  -2  -4   7       13.79       19.33      3.06 o
  -1  -4   7     2248.15     2316.75     28.40 o
   0  -4   7       46.36       47.75      2.24 o
   1  -4   7       19.68       18.80      1.50 o
   2  -4   7        0.15        2.68      1.25 o
   3  -4   7     2081.89     1970.59     44.27 o
   4  -4   7       16.91       15.56      1.73 o
   5  -4   7      784.84      772.27     24.23 o
   6  -4   7      268.34      268.82      9.30 o
   7  -4   7       14.87       14.53      7.73 o
   8  -4   7       28.06       25.86      8.65 o
   9  -4   7       49.52       50.24      9.71 o
  -8  -3   7       85.76       90.55     11.59 o
  -7  -3   7      161.30      158.30     12.58 o
  -6  -3   7        7.72       12.30      5.97 o
  -5  -3   7      139.70      134.17      6.19 o
  -4  -3   7       86.59       85.69      4.97 o
  -3  -3   7       68.50       65.19      4.78 o
  -2  -3   7      347.29      306.07      7.89 o
  -1  -3   7       28.28       37.65      2.95 o
   0  -3   7      133.56      119.37      3.73 o
   1  -3   7      121.77      115.83      3.40 o
   2  -3   7       13.25       13.58      1.16 o
   3  -3   7      193.04      209.97      4.13 o
   4  -3   7      322.01      321.94      7.41 o
   5  -3   7     1283.08     1279.60     12.13 o
   6  -3   7      352.52      370.43     10.69 o
   7  -3   7       42.94       35.58      4.60 o
   8  -3   7      161.51      173.98     15.59 o
   9  -3   7        0.08        3.42      7.86 o
  -8  -2   7      241.98      253.86     13.21 o
  -7  -2   7        0.74        6.97      5.51 o
  -6  -2   7      189.41      195.46      7.33 o
  -5  -2   7       87.26       91.03      7.14 o
  -4  -2   7      588.02      606.26     13.25 o
  -3  -2   7       15.54       18.84      2.72 o
  -2  -2   7      395.11      373.51      9.22 o
  -1  -2   7       53.68       65.85      3.21 o
   0  -2   7      984.93      996.38     13.60 o
   1  -2   7      287.64      261.55      4.06 o
   2  -2   7      323.58      358.62      5.70 o
   3  -2   7      187.80      166.15      4.34 o
   4  -2   7      608.05      651.74     11.94 o
   5  -2   7       26.92       26.62      3.43 o
   6  -2   7      125.24      100.11      6.23 o
   7  -2   7      187.61      193.22      8.67 o
   8  -2   7       47.83       52.33      8.51 o
   9  -2   7      250.80      239.72     16.42 o
  -8  -1   7       30.85       35.65      6.99 o
  -7  -1   7      390.31      418.32     22.81 o
  -6  -1   7       11.49       12.14      4.31 o
  -5  -1   7       98.54      111.93      5.49 o
  -4  -1   7        4.51        3.56      2.45 o
  -3  -1   7      757.11      770.54     13.59 o
  -2  -1   7       58.30       57.10      3.86 o
  -1  -1   7     1377.54     1382.24     15.38 o
   0  -1   7        4.85        5.38      1.96 o
   1  -1   7      238.94      236.13      2.75 o
   2  -1   7     1045.31     1040.15     14.67 o
   3  -1   7     3386.21     3567.31     61.09 o
   4  -1   7      521.44      527.16     11.77 o
   5  -1   7      114.50      120.73      6.60 o
   6  -1   7       52.56       45.57      4.78 o
   7  -1   7        1.05        4.10      5.60 o
   8  -1   7        3.77        3.52      3.19 o
   9  -1   7      332.73      361.80     18.32 o
  10  -1   7       84.02       73.24      7.11 o
  -8   0   7       10.29        8.22      4.72 o
  -7   0   7      337.75      373.00     22.46 o
  -6   0   7      113.46      124.86      8.80 o
  -5   0   7       88.14       91.23      8.60 o
  -4   0   7      723.48      732.69     38.56 o
  -3   0   7      147.34      155.57      5.86 o
  -2   0   7      435.30      397.80     11.65 o
  -1   0   7      192.01      195.52      3.94 o
   0   0   7       68.10       54.93      3.97 o
   1   0   7      132.37      130.77      4.00 o
   2   0   7     1846.33     1892.29     18.50 o
   3   0   7       28.03       17.98      1.64 o
   4   0   7     1222.69     1229.51     19.00 o
   5   0   7        4.22        4.21      1.51 o
   6   0   7      269.28      268.76     11.50 o
   7   0   7       19.25       20.22      4.88 o
   8   0   7      650.10      635.77     15.66 o
   9   0   7       56.24       63.70     10.73 o
  10   0   7      511.68      628.95     19.14 o
  -8   1   7       11.80       14.81      5.26 o
  -7   1   7       61.39       60.66      7.34 o
  -6   1   7      167.60      185.66      9.87 o
  -5   1   7       43.87       49.54      5.63 o
  -4   1   7       10.54       10.24      3.93 o
  -3   1   7       38.15       33.91      3.84 o
  -2   1   7      500.07      486.56     19.30 o
  -1   1   7       81.67       63.15      7.54 o
   0   1   7     1743.54     1894.12     14.57 o
   1   1   7      185.61      172.82      3.64 o
   2   1   7       54.85       45.25      2.08 o
   3   1   7     2198.89     2273.87     27.65 o
   5   1   7        2.45        4.69      3.26 o
   6   1   7        0.53        2.19      2.83 o
   7   1   7        0.32        2.77      3.42 o
   8   1   7      253.41      236.50     12.33 o
   9   1   7       10.90       11.73      4.70 o
  10   1   7        0.95        5.92      4.07 o
  -8   2   7        9.53       16.81      5.39 o
  -7   2   7       18.65       25.72      5.60 o
  -6   2   7        1.23        1.90      4.44 o
  -5   2   7       73.61       74.61      6.56 o
  -4   2   7      152.01      160.74      8.41 o
  -3   2   7      610.98      637.36     15.08 o
  -2   2   7      258.29      227.96      6.75 o
  -1   2   7     2721.37     2807.60     56.41 o
   0   2   7        0.50        1.96      1.34 o
   1   2   7        0.04        0.74      1.06 o
   2   2   7      694.31      730.57      8.46 o
   3   2   7      916.98      961.74     11.84 o
   4   2   7       81.54       89.68      9.21 o
   5   2   7      291.80      261.78     12.70 o
   6   2   7     1674.24     1593.50     25.38 o
   7   2   7      175.78      161.74     12.07 o
   8   2   7      511.70      501.12     19.52 o
   9   2   7        0.01        3.77      3.66 o
  10   2   7      311.99      314.96     16.92 o
  -8   3   7       90.85      100.35      8.63 o
  -7   3   7       54.52       63.24      7.44 o
  -6   3   7      224.81      225.57     10.88 o
  -5   3   7       33.22       35.47      5.75 o
  -4   3   7      395.99      371.27     12.46 o
  -3   3   7      142.08      147.26      9.50 o
  -2   3   7     2044.03     2051.61     33.67 o
  -1   3   7      158.32      172.68      5.41 o
   0   3   7      948.74      988.65     11.94 o
   1   3   7       81.24       70.11      3.18 o
   2   3   7      195.78      244.69      6.19 o
   3   3   7      632.35      663.82     22.11 o
   4   3   7       45.97       48.30      4.82 o
   5   3   7       28.38       28.11      5.09 o
   6   3   7       66.32       63.54      9.30 o
   7   3   7      435.70      419.38     13.41 o
   8   3   7      321.02      304.63     14.53 o
   9   3   7       90.85      105.68     13.00 o
  10   3   7      169.97      168.73     17.76 o
  -7   4   7       51.65       59.03      8.14 o
  -6   4   7       13.01       14.74      4.76 o
  -5   4   7       31.09       31.22      5.74 o
  -4   4   7      294.03      272.38     15.77 o
  -3   4   7      137.25      124.35      8.59 o
  -2   4   7       73.06       66.55      6.35 o
  -1   4   7      338.45      359.72      9.52 o
   0   4   7     1116.55     1132.29     30.76 o
   1   4   7       47.76       32.71      6.15 o
   2   4   7        0.04        3.06      2.40 o
   3   4   7      918.28      889.60     18.80 o
   4   4   7       21.92       22.43      4.79 o
   5   4   7       40.28       38.37      5.57 o
   6   4   7       63.36       62.08      6.83 o
   7   4   7      139.18      141.73      8.69 o
   8   4   7       34.08       29.69      6.89 o
   9   4   7      482.30      512.39     17.07 o
  -7   5   7       36.63       40.79      5.96 o
  -6   5   7        2.36        3.12      3.86 o
  -5   5   7       58.67       58.85      6.36 o
  -4   5   7      198.70      224.67     10.11 o
  -3   5   7       13.45       11.57      4.54 o
  -2   5   7     2281.58     2470.03     32.45 o
  -1   5   7      211.01      222.38      9.58 o
   0   5   7        5.68        8.67      3.92 o
   1   5   7      290.28      300.31     10.60 o
   2   5   7        2.39        5.64      3.09 o
   3   5   7      306.93      280.80     13.18 o
   4   5   7     3274.87     3447.47     34.91 o
   5   5   7      433.54      439.23     13.38 o
   6   5   7      429.59      378.02     12.76 o
   7   5   7        0.98        5.68      4.10 o
   8   5   7       38.69       48.06      7.30 o
   9   5   7       39.00       37.44      6.54 o
  -6   6   7        0.98        2.98      3.62 o
  -5   6   7       18.66       17.13      4.75 o
  -4   6   7      100.42       86.73      7.51 o
  -3   6   7      141.54      130.35      8.72 o
  -2   6   7       17.87       13.41      4.87 o
  -1   6   7      423.98      376.67     12.71 o
   0   6   7      567.24      627.99     14.88 o
   1   6   7       79.54       82.23      6.53 o
   2   6   7      169.44      156.04      8.42 o
   3   6   7        3.70        7.07      4.41 o
   4   6   7      582.58      570.69     16.15 o
   5   6   7        2.22        4.11      3.74 o
   6   6   7       29.03       28.23      5.51 o
   7   6   7      256.07      255.98     11.25 o
   8   6   7        0.45        2.26      3.76 o
   9   6   7       29.62       33.86      7.45 o
  -6   7   7        0.49        6.28      5.10 o
  -5   7   7      134.66      139.52      8.58 o
  -4   7   7       33.20       29.65      5.29 o
  -3   7   7      379.86      375.73     13.50 o
  -2   7   7      317.73      334.75     16.14 o
  -1   7   7      904.62      932.85     20.39 o
   0   7   7       11.67       10.18      4.73 o
   1   7   7       31.67       35.15      5.49 o
   2   7   7      878.21      859.01     51.05 o
   3   7   7       44.11       37.13      5.63 o
   4   7   7      211.26      206.08     13.88 o
   5   7   7      136.23      119.97      8.33 o
   6   7   7        6.59       13.02      4.79 o
   7   7   7      182.21      174.72     10.04 o
   8   7   7       11.17       13.32      7.63 o
  -5   8   7        4.17        4.70      4.51 o
  -4   8   7       16.98       15.25      4.38 o
  -3   8   7        1.78        7.72      4.91 o
  -2   8   7        7.48        9.67      3.80 o
  -1   8   7      190.87      194.97     10.20 o
   0   8   7       11.96       12.67      4.41 o
   1   8   7        5.37        5.62      4.71 o
   2   8   7      315.12      312.53     11.72 o
   3   8   7        4.12        7.39      4.95 o
   4   8   7       21.33       26.89      5.31 o
   5   8   7      100.12      101.77     12.30 o
   6   8   7      161.27      157.23      9.74 o
   7   8   7        4.72        5.93      4.73 o
   8   8   7      279.93      280.17     13.76 o
  -4   9   7       50.36       35.96      6.08 o
  -3   9   7      295.56      270.05     12.31 o
  -2   9   7        0.61        5.73      3.33 o
  -1   9   7       16.41       19.97      4.45 o
   0   9   7       98.72      120.22     18.73 o
   1   9   7        1.78        1.95      3.92 o
   2   9   7        2.25        2.08      3.07 o
   3   9   7      267.21      276.31     11.98 o
   4   9   7       53.52       49.02      6.74 o
   5   9   7      128.20      137.82     10.07 o
   6   9   7       22.34       25.23      5.68 o
   7   9   7       32.77       21.79      7.17 o
  -3  10   7      416.55      387.74     23.27 o
  -2  10   7      207.64      214.81     10.77 o
  -1  10   7      445.88      390.93     27.06 o
   0  10   7        1.12        4.42      4.53 o
   1  10   7        0.01        3.71      4.93 o
   2  10   7        2.65        4.71      3.68 o
   3  10   7      225.08      222.25     17.51 o
   4  10   7      421.39      400.55     14.86 o
   5  10   7      178.26      174.46     10.83 o
   6  10   7       59.63       70.02      7.59 o
  -1  11   7      580.27      588.05     27.06 o
   0  11   7      465.79      463.49     20.61 o
   1  11   7      128.44      100.02      8.62 o
   2  11   7        0.11        3.58      3.41 o
   3  11   7       15.97        7.63      7.40 o
   4  11   7      223.03      219.60     11.93 o
  -2 -10   8       10.78       10.48      4.83 o
  -1 -10   8       31.01       17.02      3.99 o
   0 -10   8      127.00      120.84      8.69 o
   1 -10   8      158.92      160.85      9.95 o
   2 -10   8        5.26        5.01      4.37 o
   3 -10   8        1.32        4.17      4.73 o
  -4  -9   8      192.47      179.80     19.24 o
  -3  -9   8      493.27      494.25     27.04 o
  -2  -9   8       16.73       17.17      4.61 o
  -1  -9   8       90.30       85.14      7.49 o
   0  -9   8        5.94        5.05      3.73 o
   1  -9   8       67.48       72.55      7.11 o
   2  -9   8      266.34      274.11     12.00 o
   3  -9   8      163.75      172.62      9.87 o
   4  -9   8        0.08        2.87      3.24 o
   5  -9   8       10.73        9.39      4.35 o
  -5  -8   8        0.00        3.70      2.57 o
  -4  -8   8      223.44      232.79     11.14 o
  -3  -8   8        7.55        8.71      3.92 o
  -2  -8   8        4.19        8.21      3.04 o
  -1  -8   8      136.94      123.61      7.66 o
   0  -8   8       53.41       49.40      6.01 o
   1  -8   8      120.91      140.48      8.56 o
   2  -8   8        2.26        3.06      3.67 o
   3  -8   8        0.09        2.24      3.42 o
   4  -8   8       36.45       38.09      5.43 o
   5  -8   8       44.88       48.74      6.36 o
   6  -8   8       72.82       82.20      7.23 o
  -5  -7   8       86.37       91.72      6.53 o
  -4  -7   8        0.00        5.41      3.67 o
  -3  -7   8       73.55       68.94      5.23 o
  -2  -7   8      191.84      177.47      6.77 o
  -1  -7   8       11.24       12.33      3.57 o
   0  -7   8      109.94      114.74      7.05 o
   1  -7   8      387.96      378.21     20.91 o
   2  -7   8      307.80      307.62     16.33 o
   3  -7   8      139.98      147.67      8.06 o
   4  -7   8       82.17       81.09      6.96 o
   5  -7   8      120.47      101.93      7.80 o
   6  -7   8       44.24       47.44     10.04 o
   7  -7   8      348.06      399.73     22.62 o
  -6  -6   8        1.24        5.81      2.79 o
  -5  -6   8       47.56       48.11      4.76 o
  -4  -6   8      143.00      164.89      7.21 o
  -3  -6   8       23.53       23.22      3.61 o
  -2  -6   8      392.85      367.76      8.86 o
  -1  -6   8      926.09      904.81     14.35 o
   0  -6   8      132.47      132.56      5.25 o
   1  -6   8      415.88      358.33     16.91 o
   2  -6   8       68.11       81.51      9.53 o
   3  -6   8       31.42       31.43      5.30 o
   4  -6   8       45.53       42.22      8.90 o
   5  -6   8       28.13       30.61      5.97 o
   6  -6   8      185.48      181.80     14.29 o
   7  -6   8        1.95        5.60      6.94 o
   8  -6   8      217.24      221.35     16.14 o
  -7  -5   8        5.48        6.94      5.67 o
  -6  -5   8       38.00       38.85      4.85 o
  -5  -5   8      246.59      267.72      8.74 o
  -4  -5   8     1166.21     1142.32     19.32 o
  -3  -5   8      120.23      113.46      5.66 o
  -2  -5   8      321.61      321.38      8.21 o
  -1  -5   8      539.95      523.10     13.65 o
   0  -5   8      121.27      103.61      4.59 o
   1  -5   8       94.28       84.16      5.19 o
   2  -5   8       23.30       25.48      1.88 o
   3  -5   8       78.46       69.64      5.67 o
   4  -5   8       18.03       20.42      4.39 o
   5  -5   8      833.75      835.27     35.25 o
   6  -5   8       16.43       14.71      5.78 o
   7  -5   8      113.78      123.93     13.88 o
   8  -5   8       14.86       18.60      7.26 o
  -7  -4   8      139.65      136.38     10.37 o
  -6  -4   8      110.25      110.55     18.72 o
  -5  -4   8      375.55      391.15     10.43 o
  -4  -4   8      128.23      126.71      5.93 o
  -3  -4   8      210.09      192.18      6.91 o
  -2  -4   8      543.16      525.23     14.75 o
  -1  -4   8      133.19      129.08      4.61 o
   0  -4   8        0.26        2.82      1.70 o
   1  -4   8      468.56      456.61      6.05 o
   2  -4   8      136.36      129.77      3.99 o
   3  -4   8     1315.00     1293.22     23.93 o
   4  -4   8      448.71      412.54      6.88 o
   5  -4   8      121.85      110.72      5.29 o
   6  -4   8      217.20      231.28     10.76 o
   7  -4   8      330.29      306.00     16.93 o
   8  -4   8      370.29      361.33     19.38 o
   9  -4   8       34.02       24.70      8.00 o
  -7  -3   8       73.49       73.68     10.98 o
  -6  -3   8       79.47       78.96     10.65 o
  -5  -3   8        1.24        0.97      2.01 o
  -4  -3   8      185.38      182.32      7.59 o
  -3  -3   8      464.03      484.81     10.12 o
  -2  -3   8      593.85      584.71      7.94 o
  -1  -3   8      255.13      258.03      7.27 o
   0  -3   8      154.01      150.89      3.83 o
   1  -3   8       84.06       79.62      2.85 o
   2  -3   8      157.62      153.47      4.34 o
   3  -3   8       53.82       50.52      2.78 o
   4  -3   8      106.21       95.20      3.31 o
   5  -3   8      724.02      721.18     12.66 o
   6  -3   8        1.67        5.02      2.53 o
   7  -3   8       17.67       24.61      5.13 o
   8  -3   8      434.36      478.88     21.88 o
   9  -3   8        2.53        8.70      8.10 o
  -7  -2   8        0.25        6.03      3.70 o
  -6  -2   8        0.16        1.53      2.24 o
  -5  -2   8       77.03       90.66      6.87 o
  -4  -2   8        0.18        2.15      1.86 o
  -3  -2   8      143.51      151.87      6.77 o
  -2  -2   8       27.02       20.56      3.03 o
  -1  -2   8      288.89      278.40      4.14 o
   0  -2   8      480.43      554.44     14.92 o
   1  -2   8     1656.96     1533.56     18.52 o
   2  -2   8      350.11      367.68      6.76 o
   3  -2   8     3793.87     4007.95     47.36 o
   4  -2   8      100.50       97.46      3.60 o
   5  -2   8      623.61      613.95     13.76 o
   6  -2   8       49.53       52.44      4.67 o
   7  -2   8      538.93      553.97     15.76 o
   8  -2   8        6.62        5.92      3.61 o
   9  -2   8      106.16      101.96     11.29 o
  -8  -1   8      100.28       91.79      8.54 o
  -7  -1   8       65.38       79.51      7.78 o
  -6  -1   8       40.84       30.07      9.34 o
  -5  -1   8       97.48       96.93      5.11 o
  -4  -1   8     1366.40     1368.24     24.72 o
  -3  -1   8      227.98      214.37      7.81 o
  -2  -1   8      533.62      562.17      9.64 o
  -1  -1   8       18.72       17.45      1.84 o
   0  -1   8      111.26      120.57      5.97 o
   1  -1   8      713.45      748.96     26.78 o
   2  -1   8      296.24      240.31      4.21 o
   3  -1   8      118.32      108.89      3.90 o
   4  -1   8      172.99      182.26      5.78 o
   5  -1   8        0.34        3.42      2.72 o
   6  -1   8      171.39      177.25      7.70 o
   7  -1   8        1.28        4.20      3.43 o
   8  -1   8        0.40        2.89      2.86 o
   9  -1   8      346.08      351.00     12.92 o
  -8   0   8       49.01       51.26      7.19 o
  -7   0   8        1.59        2.75      4.00 o
  -6   0   8        0.04        2.67      4.26 o
  -5   0   8      217.73      216.80      9.58 o
  -4   0   8      476.43      444.45     12.05 o
  -3   0   8      127.42      121.18     14.41 o
  -2   0   8      436.16      440.78     11.29 o
  -1   0   8      960.27      996.23     15.50 o
   0   0   8      818.94      885.90     44.39 o
   1   0   8        3.24        2.13      4.26 o
   2   0   8     1145.05     1147.58     23.32 o
   3   0   8       72.30       86.37      3.90 o
   4   0   8      179.30      172.09      7.62 o
   5   0   8      539.46      524.30     14.87 o
   6   0   8       63.46       55.86      5.53 o
   7   0   8      949.44      964.82     21.05 o
   8   0   8        0.41        2.11      2.97 o
   9   0   8      146.24      149.71      8.82 o
  10   0   8        0.05        3.82      3.51 o
  -7   1   8      279.91      262.94     11.90 o
  -6   1   8        5.36        5.98      4.33 o
  -5   1   8        5.10        3.64      2.84 o
  -4   1   8        0.44        2.66      3.36 o
  -3   1   8      767.35      793.56     14.81 o
  -2   1   8        4.73        5.57      1.43 o
  -1   1   8      246.96      241.13      6.97 o
   0   1   8      355.50      354.75      6.35 o
   1   1   8      126.01      130.57      2.94 o
   2   1   8      308.87      348.99      7.55 o
   3   1   8       76.25       87.23      4.49 o
   4   1   8       74.13       80.54      6.00 o
   5   1   8       65.17       70.08      5.36 o
   6   1   8        0.69        2.62      3.63 o
   7   1   8      163.05      206.78     20.26 o
   8   1   8      123.49      121.68      9.37 o
   9   1   8      243.23      239.48     11.92 o
  10   1   8       14.25       24.21      5.62 o
  -7   2   8        1.45        4.11      4.37 o
  -6   2   8       36.92       37.96      6.62 o
  -5   2   8      144.69      145.28      8.47 o
  -4   2   8      328.79      331.74     11.80 o
  -3   2   8     1749.43     1789.54     24.09 o
  -2   2   8       91.61      100.02      8.39 o
  -1   2   8      125.80      123.98      5.00 o
   0   2   8      637.85      579.02      7.67 o
   1   2   8       52.31       48.90      3.48 o
   2   2   8     3987.26     4350.22     80.17 o
   3   2   8        7.65       18.39      2.04 o
   4   2   8      137.63      127.42      6.38 o
   5   2   8      496.34      499.67     11.97 o
   6   2   8       41.70       35.53      5.52 o
   7   2   8       25.45       17.92      4.70 o
   8   2   8      629.25      614.65     16.32 o
   9   2   8        2.82        2.70      4.10 o
  10   2   8      152.62      150.31     10.73 o
  -7   3   8        1.71       11.81      5.42 o
  -6   3   8        6.74       11.77      5.72 o
  -5   3   8      300.25      311.33     12.81 o
  -4   3   8      936.69      942.85     20.41 o
  -3   3   8     2387.28     2498.51     33.00 o
  -2   3   8       37.78       47.56      5.21 o
  -1   3   8        6.21        7.60      1.70 o
   0   3   8       58.34       63.26      3.02 o
   1   3   8      651.73      540.97     22.88 o
   2   3   8     1204.12     1279.01     23.25 o
   3   3   8       13.50       27.87      4.28 o
   4   3   8       78.84       69.14      5.62 o
   5   3   8      288.00      290.05     14.53 o
   6   3   8        0.02        3.55      4.04 o
   7   3   8       28.81       35.85      5.79 o
   8   3   8      106.02      102.72      8.04 o
   9   3   8       27.93       32.54      8.25 o
  -7   4   8       52.84       63.07      7.42 o
  -6   4   8       30.53       25.91      4.94 o
  -5   4   8      100.89      117.21      8.57 o
  -4   4   8      561.30      572.03     15.41 o
  -3   4   8     3933.39     4243.80     47.97 o
  -2   4   8       56.99       58.53      6.03 o
  -1   4   8       19.78       16.27      8.03 o
   0   4   8        0.53        1.89      4.22 o
   1   4   8     1581.12     1535.00     55.42 o
   2   4   8      110.05      104.88      5.47 o
   3   4   8     2288.93     2358.53     34.25 o
   4   4   8       35.66       31.81      7.08 o
   5   4   8      181.24      177.94     11.77 o
   6   4   8     1649.14     1623.35     28.53 o
   7   4   8       37.00       45.12      5.66 o
   8   4   8       54.41       42.87      7.93 o
   9   4   8      351.96      328.32     14.88 o
  -7   5   8       31.94       30.39      9.99 o
  -6   5   8       47.97       44.89      5.93 o
  -5   5   8       80.71       79.13      7.16 o
  -4   5   8      411.94      458.39     15.47 o
  -3   5   8      175.61      153.34      8.54 o
  -2   5   8        2.60        6.29      6.19 o
  -1   5   8       16.94       17.09      4.75 o
   0   5   8      239.53      249.48     10.96 o
   1   5   8      136.76      143.99      7.36 o
   2   5   8      423.69      453.45     11.86 o
   3   5   8      558.97      542.11     14.99 o
   4   5   8     2030.33     2022.97     28.62 o
   5   5   8      906.11      929.15     20.53 o
   6   5   8      403.85      392.22     14.27 o
   7   5   8       97.83       99.71      8.90 o
   8   5   8      171.34      189.76     10.51 o
   9   5   8       20.02       17.05      5.07 o
  -6   6   8       40.40       35.05      5.87 o
  -5   6   8       60.04       50.66      5.96 o
  -4   6   8       79.12       73.81      6.87 o
  -3   6   8       22.39       24.01      5.41 o
  -2   6   8      649.10      628.23     16.43 o
  -1   6   8      135.87      134.31      8.10 o
   0   6   8      473.03      462.97     13.07 o
   1   6   8     1792.46     1797.02     36.45 o
   2   6   8        4.31        9.50      4.21 o
   3   6   8      725.84      705.38     17.49 o
   4   6   8      176.04      182.29     15.54 o
   5   6   8      230.12      245.04     19.64 o
   6   6   8      225.97      195.31     17.74 o
   7   6   8      676.53      673.80     17.88 o
   8   6   8       50.68       52.07      7.14 o
   9   6   8      167.36      157.22     10.36 o
  -5   7   8        1.03        3.91      3.91 o
  -4   7   8       43.93       52.57      6.64 o
  -3   7   8      232.60      221.87     21.93 o
  -2   7   8        2.44        5.85      4.20 o
  -1   7   8        1.46        2.95      4.42 o
   0   7   8      711.34      740.53     18.15 o
   1   7   8       36.91       33.76      5.44 o
   2   7   8     1241.65     1178.11     26.42 o
   3   7   8       72.42       69.17     10.52 o
   4   7   8      221.66      222.09     12.37 o
   5   7   8      136.65      131.05      8.67 o
   6   7   8       11.21       11.22      4.26 o
   7   7   8      187.48      221.65     15.73 o
   8   7   8      369.14      383.78     15.00 o
  -5   8   8      150.84      143.92     10.16 o
  -4   8   8      257.12      250.86     11.53 o
  -3   8   8      110.58      112.17      8.26 o
  -2   8   8        9.49        9.62      4.32 o
  -1   8   8        3.18        7.54      5.20 o
   0   8   8       13.26       13.74      6.06 o
   1   8   8        0.12        3.70      3.77 o
   2   8   8      455.12      455.12     15.73 o
   3   8   8       89.62       83.02      7.05 o
   4   8   8       98.91       92.88      7.50 o
   5   8   8       35.79       32.86      5.86 o
   6   8   8       28.28       21.91      4.87 o
   7   8   8       61.01       64.89      7.88 o
  -4   9   8      255.53      222.50     11.45 o
  -3   9   8      190.04      215.04     12.05 o
  -2   9   8        0.20        2.33      4.00 o
  -1   9   8        0.41        4.01      4.40 o
   0   9   8        0.36        6.04      4.57 o
   1   9   8      556.00      524.70     16.79 o
   2   9   8       11.72       11.28      5.73 o
   3   9   8      329.51      332.35     13.06 o
   4   9   8        1.69        3.29      3.75 o
   5   9   8        1.31        8.91      5.50 o
   6   9   8      118.95      122.68     12.49 o
   7   9   8      236.49      246.79     13.38 o
  -2  10   8       53.69       48.11      6.55 o
  -1  10   8      210.99      206.36     15.20 o
   0  10   8      552.67      539.55     18.05 o
   1  10   8      191.78      182.54     10.33 o
   2  10   8       12.14        9.62      4.89 o
   3  10   8      198.53      204.58     11.07 o
   4  10   8      123.80      121.66     10.29 o
   5  10   8        3.91        8.03      4.81 o
   0  11   8      282.22      266.14     14.41 o
   1  11   8      583.30      589.81     37.17 o
   2  11   8       15.18       13.42      4.79 o
   3  11   8      255.90      260.33     13.21 o
   0 -10   9       40.21       40.09      5.45 o
   1 -10   9        2.18       10.36      4.54 o
   2 -10   9        2.04        5.37      4.08 o
  -3  -9   9        7.48       13.65      8.14 o
  -2  -9   9        2.59        6.32      3.58 o
  -1  -9   9      239.33      255.43     11.58 o
   0  -9   9       53.22       61.68     12.24 o
   1  -9   9       10.88       16.05      4.16 o
   2  -9   9        0.03        5.32      4.03 o
   3  -9   9        5.05        3.56      4.18 o
   4  -9   9      340.11      335.29     13.86 o
  -4  -8   9        5.67        3.76      3.27 o
  -3  -8   9        6.49        8.36      3.76 o
  -2  -8   9       43.97       43.83      5.24 o
  -1  -8   9      737.93      751.22     17.36 o
   0  -8   9      201.67      194.59     10.18 o
   1  -8   9     1039.62     1041.10     20.44 o
   2  -8   9       22.83       32.86      5.26 o
   3  -8   9       27.68       47.39      8.10 o
   4  -8   9        1.24        3.45      3.49 o
   5  -8   9        3.35        4.83      3.60 o
   6  -8   9       25.46       25.48      4.77 o
  -5  -7   9      161.80      170.51     11.50 o
  -4  -7   9      282.77      282.73      9.32 o
  -3  -7   9       31.49       25.79      3.47 o
  -2  -7   9        7.32        5.48      2.58 o
  -1  -7   9       21.07       18.87      3.73 o
   0  -7   9      475.65      447.55     23.78 o
   1  -7   9       89.81      101.25      7.52 o
   2  -7   9       11.38       11.98      5.00 o
   3  -7   9        4.62        2.54      3.21 o
   4  -7   9      105.15      130.30      8.47 o
   5  -7   9      194.06      188.40      9.62 o
   6  -7   9       60.51       53.03      5.95 o
   7  -7   9       32.69       23.82      8.56 o
  -6  -6   9      289.60      305.67     13.38 o
  -5  -6   9       83.21       83.63      5.69 o
  -4  -6   9       81.72       83.28      5.56 o
  -3  -6   9      142.77      154.44      6.65 o
  -2  -6   9      156.43      137.95      7.64 o
  -1  -6   9      110.66      127.51      7.68 o
   0  -6   9        2.84        7.11      2.87 o
   1  -6   9       87.28       87.08      8.70 o
   2  -6   9      908.09      880.73     20.86 o
   3  -6   9       13.46       16.49      4.59 o
   4  -6   9      111.12      111.78      7.47 o
   5  -6   9      774.33      794.18     17.73 o
   6  -6   9        3.60        4.86      4.58 o
   7  -6   9       28.67       26.60      7.12 o
  -6  -5   9        5.86        9.85      4.29 o
  -5  -5   9       45.46       47.83      4.47 o
  -4  -5   9       35.84       36.40      4.33 o
  -3  -5   9      352.49      349.61     10.23 o
  -2  -5   9       40.24       35.49      3.46 o
  -1  -5   9        1.40        3.19      2.10 o
   0  -5   9      867.07      819.46     18.79 o
   1  -5   9       77.88       80.67      3.74 o
   2  -5   9       16.09       18.57      2.24 o
   3  -5   9       55.48       42.18      4.54 o
   4  -5   9       53.76       55.80      5.44 o
   5  -5   9      364.06      364.15     11.94 o
   6  -5   9      625.24      627.92     22.85 o
   7  -5   9      288.12      284.08     16.70 o
   8  -5   9        8.77        9.30      6.71 o
  -6  -4   9       69.20       71.03      6.92 o
  -5  -4   9      124.35      121.26      6.31 o
  -4  -4   9        7.46        6.84      2.42 o
  -3  -4   9       74.48       68.39      4.65 o
  -2  -4   9      563.51      560.51     10.40 o
  -1  -4   9      348.72      323.60      7.88 o
   0  -4   9     1302.02     1280.04     14.52 o
   1  -4   9      658.41      667.96      7.93 o
   2  -4   9     1370.02     1353.29     19.83 o
   3  -4   9       51.73       39.89      3.39 o
   4  -4   9      218.68      198.41     13.32 o
   5  -4   9        0.06        2.00      2.87 o
   6  -4   9      446.13      477.82     14.45 o
   7  -4   9      340.88      360.68     17.86 o
   8  -4   9        0.38        3.24      7.40 o
  -7  -3   9      208.43      210.99     12.93 o
  -6  -3   9       82.63       72.34      8.86 o
  -5  -3   9       45.16       48.53      8.09 o
  -4  -3   9       77.46       72.01      7.32 o
  -3  -3   9      765.86      801.81     15.13 o
  -2  -3   9        9.64       13.94      2.75 o
  -1  -3   9      216.12      210.68      5.52 o
   0  -3   9      187.89      171.17      4.14 o
   1  -3   9      622.10      607.03      7.52 o
   2  -3   9     1272.78     1191.63     11.41 o
   3  -3   9      901.32      852.78     18.12 o
   4  -3   9      255.96      240.79      6.37 o
   5  -3   9      315.14      306.72      7.47 o
   6  -3   9      307.26      309.86      8.46 o
   7  -3   9       66.13       68.88      8.51 o
   8  -3   9      131.74      138.08     13.65 o
   9  -3   9      143.36      145.81     14.34 o
  -7  -2   9       12.84       29.84     10.73 o
  -6  -2   9      271.69      281.59      9.20 o
  -5  -2   9      220.14      221.81      7.75 o
  -4  -2   9       57.02       59.04      6.41 o
  -3  -2   9        1.58        0.50      2.16 o
  -2  -2   9      300.43      298.43     12.61 o
  -1  -2   9       13.14        5.99      1.46 o
   0  -2   9       45.07       45.55      4.11 o
   1  -2   9      573.28      544.31     15.58 o
   2  -2   9        0.90        2.12      1.13 o
   3  -2   9       31.04       33.65      1.96 o
   4  -2   9        1.14        3.58      2.37 o
   5  -2   9        0.22        4.09      2.53 o
   6  -2   9      487.51      450.92     17.93 o
   7  -2   9       13.69       15.08      3.48 o
   8  -2   9       89.78      103.54      6.94 o
   9  -2   9        8.30       15.03      7.22 o
  -7  -1   9       32.20       32.71      9.95 o
  -6  -1   9      496.94      509.13     15.06 o
  -5  -1   9      213.81      229.85     14.55 o
  -4  -1   9      100.38      102.34      5.32 o
  -3  -1   9      274.87      276.08     12.41 o
  -2  -1   9      649.30      653.13      9.70 o
  -1  -1   9        9.38       16.14      2.51 o
   0  -1   9      311.42      335.83     10.96 o
   1  -1   9      329.26      325.88     25.72 o
   2  -1   9       63.67       65.46      1.84 o
   3  -1   9      122.00      117.82      3.86 o
   4  -1   9      614.99      597.01     22.59 o
   5  -1   9     1406.62     1360.13     19.84 o
   6  -1   9     1103.28     1052.37     19.36 o
   7  -1   9       56.91       42.28      4.71 o
   8  -1   9      143.95      130.51      7.64 o
   9  -1   9       41.34       46.14      6.28 o
  -7   0   9        5.64        9.16      4.41 o
  -6   0   9       13.32       18.37      4.73 o
  -5   0   9       13.76       13.60      4.63 o
  -4   0   9      295.94      284.76      9.63 o
  -3   0   9       44.74       48.75      4.48 o
  -2   0   9        9.40        8.25      2.24 o
  -1   0   9     1622.23     1723.25     17.32 o
   0   0   9     2014.64     2273.04     64.72 o
   1   0   9      921.02      970.70     25.67 o
   2   0   9       52.75       58.24      2.92 o
   3   0   9      365.85      373.20     16.88 o
   4   0   9        1.40        2.09      1.30 o
   5   0   9     1708.74     1722.74     31.73 o
   6   0   9      278.65      219.16      8.29 o
   7   0   9       74.09       92.54      6.59 o
   8   0   9        9.77        8.32      4.91 o
   9   0   9      186.59      192.21     12.30 o
  -7   1   9        1.15        2.26      3.77 o
  -6   1   9      358.44      370.89     15.54 o
  -5   1   9        1.09        4.12      3.01 o
  -4   1   9        0.15        3.03      2.57 o
  -3   1   9      167.16      173.81      8.74 o
  -2   1   9      201.54      176.64     10.55 o
  -1   1   9       86.29       85.02      3.07 o
   0   1   9     2026.80     2079.29     23.15 o
   1   1   9     1029.85     1162.88     11.06 o
   2   1   9      634.01      657.37     12.35 o
   3   1   9      154.10      136.80      3.73 o
   4   1   9       55.89       48.34      4.39 o
   5   1   9      292.21      315.63     11.96 o
   6   1   9      824.49      802.71     19.04 o
   7   1   9      692.67      662.00     20.61 o
   8   1   9       57.38       63.53      8.86 o
   9   1   9       11.36       16.35      4.43 o
  -7   2   9      135.35      132.51     10.18 o
  -6   2   9       52.45       55.45      6.45 o
  -5   2   9      125.63      135.85      8.78 o
  -4   2   9       86.02       86.15      7.25 o
  -3   2   9       94.75       96.70      6.85 o
  -2   2   9        2.75        2.23      1.84 o
  -1   2   9       80.09       73.12      5.00 o
   0   2   9      512.60      465.98      7.70 o
   1   2   9      512.79      512.65     15.69 o
   2   2   9      201.59      175.11      4.06 o
   3   2   9     1011.81      949.96     18.32 o
   4   2   9       10.91       15.45      3.93 o
   5   2   9      245.55      226.11      8.70 o
   6   2   9     1203.84     1202.53     22.51 o
   7   2   9      138.65      110.02      7.87 o
   8   2   9      284.92      297.34     12.88 o
   9   2   9      459.67      451.35     17.97 o
  -7   3   9       78.04       84.27      8.26 o
  -6   3   9       68.24       67.35      7.24 o
  -5   3   9      376.15      395.61     13.92 o
  -4   3   9       25.71       30.36      5.24 o
  -3   3   9      441.08      430.93     12.18 o
  -2   3   9      723.84      765.00     15.34 o
  -1   3   9        1.42        6.08      4.41 o
   0   3   9       10.99        9.40      1.82 o
   1   3   9      110.62       92.76      3.64 o
   2   3   9       76.51       65.07      3.27 o
   3   3   9       74.18       65.10      4.92 o
   4   3   9     2827.75     2914.11     37.54 o
   5   3   9     2128.51     2142.57     28.51 o
   6   3   9      651.51      596.24     34.69 o
   7   3   9      177.18      160.10      8.62 o
   8   3   9       55.69       54.51      8.42 o
   9   3   9      503.83      565.40     18.86 o
  -6   4   9      193.42      163.83     10.19 o
  -5   4   9      268.90      243.00     12.49 o
  -4   4   9        0.09        3.90      5.30 o
  -3   4   9      165.99      167.57      8.91 o
  -2   4   9        2.13        9.11      5.17 o
  -1   4   9      374.00      357.83     11.96 o
   0   4   9      266.92      253.14     10.66 o
   1   4   9        0.61        2.59      3.91 o
   2   4   9       32.85       33.71      4.05 o
   3   4   9      680.06      715.45     14.12 o
   4   4   9     1524.86     1563.61     24.52 o
   5   4   9      554.05      537.81     14.01 o
   6   4   9      618.98      617.10     15.44 o
   7   4   9       11.25       17.37      4.78 o
   8   4   9      170.95      170.38     10.64 o
   9   4   9        0.69        4.72      4.22 o
  -6   5   9       43.90       44.83      6.92 o
  -5   5   9       63.75       57.59      6.72 o
  -4   5   9      132.09      136.59      8.93 o
  -3   5   9       62.69       65.39      6.88 o
  -2   5   9      336.95      351.75     14.66 o
  -1   5   9      364.97      346.69     10.85 o
   0   5   9       87.26       76.51      6.02 o
   1   5   9      165.24      145.50      7.14 o
   2   5   9      133.30      132.65      7.20 o
   3   5   9      131.49      138.50      7.57 o
   4   5   9        4.13        4.03      3.36 o
   5   5   9       73.18       78.69      6.53 o
   6   5   9      818.00      848.52     22.52 o
   7   5   9        0.33        0.93      3.36 o
   8   5   9       46.31       48.41      6.62 o
   9   5   9      109.29      131.21     10.00 o
  -6   6   9       66.52       68.80      9.85 o
  -5   6   9       36.62       33.72      5.51 o
  -4   6   9        0.53        8.18      4.42 o
  -3   6   9        9.68        9.16      4.42 o
  -2   6   9       19.87       23.48      4.77 o
  -1   6   9       42.95       44.43      7.40 o
   0   6   9       20.94       24.69      4.83 o
   1   6   9      632.99      562.38     14.66 o
   2   6   9       12.87       15.76      4.18 o
   3   6   9      828.04      872.35     19.04 o
   4   6   9       81.37       96.05      9.17 o
   5   6   9      344.23      345.98     13.57 o
   6   6   9        0.08        5.27      5.11 o
   7   6   9       76.44       70.18      7.07 o
   8   6   9      328.39      332.77     13.86 o
  -5   7   9       27.30       18.27      4.15 o
  -4   7   9       74.25       85.94      7.40 o
  -3   7   9        0.27        8.50      5.37 o
  -2   7   9       64.45       65.01      6.57 o
  -1   7   9       33.18       35.48      6.06 o
   0   7   9      318.64      323.70     11.46 o
   1   7   9       49.89       62.51      6.37 o
   2   7   9       42.52       38.30      6.04 o
   3   7   9      533.88      482.67     15.91 o
   4   7   9      772.17      798.98     51.26 o
   5   7   9       91.47       97.48     10.94 o
   6   7   9        3.81       10.50      5.37 o
   7   7   9        1.74        5.35      4.83 o
   8   7   9        9.88       14.62      6.24 o
  -4   8   9       23.88       29.92      5.83 o
  -3   8   9       42.12       35.05      5.84 o
  -2   8   9       23.44       21.72      4.74 o
  -1   8   9      283.24      254.85     28.06 o
   0   8   9       78.46       68.98      6.63 o
   1   8   9       64.50       58.85      5.96 o
   2   8   9       77.70       80.63      8.34 o
   3   8   9      194.16      208.11     10.57 o
   4   8   9      286.70      274.14     11.77 o
   5   8   9      784.40      759.93     24.26 o
   6   8   9       37.30       45.75      8.88 o
   7   8   9      249.28      287.05     13.85 o
  -3   9   9      101.89      102.24      8.92 o
  -2   9   9      236.66      246.81     12.12 o
  -1   9   9      165.83      165.70     14.02 o
   0   9   9      599.52      603.29     16.66 o
   1   9   9        0.14        5.40      4.16 o
   2   9   9       14.19       15.28      4.95 o
   3   9   9        5.31        6.01      5.05 o
   4   9   9      190.31      192.68     11.17 o
   5   9   9      191.83      203.92     11.21 o
   6   9   9      295.09      323.49     20.31 o
  -2  10   9        6.94       10.03      4.01 o
  -1  10   9       38.42       31.44      5.50 o
   0  10   9      110.08      113.98      8.22 o
   1  10   9        0.21        7.76      5.93 o
   2  10   9        6.73        7.65      4.17 o
   3  10   9      106.89      112.37      9.21 o
   4  10   9       44.52       52.75      7.73 o
   5  10   9      241.99      246.25     18.90 o
   1  11   9       60.17       57.04      9.33 o
   2  11   9        5.69        5.07      3.92 o
  -2  -9  10      297.18      267.29     19.06 o
  -1  -9  10      194.38      215.43     17.35 o
   0  -9  10        9.25       12.49      9.85 o
   1  -9  10       23.16       23.36      9.16 o
   2  -9  10      132.75      125.41     13.00 o
   3  -9  10       58.22       62.13      7.22 o
  -3  -8  10       21.21       33.82      8.65 o
  -2  -8  10        0.13        9.11      9.44 o
  -1  -8  10      685.62      753.89     29.61 o
   0  -8  10       60.37       61.34     10.13 o
   1  -8  10        3.01        2.81      2.60 o
   2  -8  10       83.61       84.05      8.47 o
   3  -8  10      249.55      259.12     11.12 o
   4  -8  10       61.62       60.17      6.10 o
   5  -8  10        1.77        7.35      4.71 o
  -4  -7  10       92.34       84.66      7.74 o
  -3  -7  10      445.48      465.32     22.71 o
  -2  -7  10      412.61      365.06     17.09 o
  -1  -7  10      245.63      224.55      7.43 o
   0  -7  10        1.78        3.17      2.41 o
   1  -7  10        1.13        1.93      2.45 o
   2  -7  10       81.76       75.59      7.49 o
   3  -7  10       74.78       80.57      6.60 o
   4  -7  10      226.24      212.11      9.69 o
   5  -7  10       78.10       85.54      8.00 o
   6  -7  10       38.03       44.18      5.81 o
  -5  -6  10        0.01        1.86      3.04 o
  -4  -6  10        5.45        6.39      3.68 o
  -3  -6  10       75.16       78.37      6.83 o
  -2  -6  10       16.95       16.19      3.51 o
  -1  -6  10      320.26      300.81     13.81 o
   0  -6  10        0.09        5.88      2.60 o
   1  -6  10      192.38      174.80      7.26 o
   2  -6  10       90.08       89.50      6.47 o
   3  -6  10     1390.50     1388.76     26.10 o
   4  -6  10      260.46      259.55     12.33 o
   5  -6  10      870.00      916.82     19.23 o
   6  -6  10       13.45       12.12      5.69 o
   7  -6  10        3.38        4.12      6.94 o
  -6  -5  10        3.00        2.22      1.77 o
  -5  -5  10        7.66        8.30      4.85 o
  -4  -5  10      189.73      169.45      9.37 o
  -3  -5  10       23.44       24.45      3.55 o
  -2  -5  10      480.49      475.48     11.52 o
  -1  -5  10      118.63      119.88      4.91 o
   0  -5  10      183.38      174.12      5.34 o
   1  -5  10       86.42       95.22      3.92 o
   2  -5  10      105.11      101.36      4.10 o
   3  -5  10       18.28       17.57      3.91 o
   4  -5  10        1.89        4.92      3.39 o
   5  -5  10      142.24      149.29      7.88 o
   6  -5  10      112.11      122.00      9.86 o
   7  -5  10        4.05        3.75      5.83 o
   8  -5  10       95.44      108.71     13.28 o
  -6  -4  10      119.06      129.64     21.23 o
  -5  -4  10       39.40       33.69      9.98 o
  -4  -4  10      230.02      224.12     12.56 o
  -3  -4  10       14.06       18.23      4.01 o
  -2  -4  10      937.41      933.47     12.85 o
  -1  -4  10       94.74       86.56      4.28 o
   0  -4  10      200.10      182.50      5.40 o
   1  -4  10     1164.25     1141.08     22.50 o
   2  -4  10      746.51      706.95     10.23 o
   3  -4  10     1859.98     1865.01     23.47 o
   4  -4  10       63.42       60.84      3.32 o
   5  -4  10      139.85      142.21      8.78 o
   6  -4  10       16.40       14.41      4.88 o
   7  -4  10      287.28      283.29     15.45 o
   8  -4  10      104.29       92.56     10.45 o
  -6  -3  10       18.77       23.59      7.82 o
  -5  -3  10      155.89      148.78     10.93 o
  -4  -3  10      408.15      410.27     11.15 o
  -3  -3  10       74.65       65.27      5.84 o
  -2  -3  10       44.58       41.64      3.98 o
  -1  -3  10      145.67      149.59      5.31 o
   0  -3  10      135.17      122.17      2.92 o
   1  -3  10        2.32        3.18      0.77 o
   2  -3  10      379.98      318.94      8.05 o
   3  -3  10       67.62       57.84      3.22 o
   4  -3  10      467.09      488.55      9.00 o
   5  -3  10        2.98        5.02      2.46 o
   6  -3  10       52.83       45.16      3.44 o
   7  -3  10      294.43      268.53     14.57 o
   8  -3  10       46.91       43.11      8.37 o
   9  -3  10      592.51      644.67     26.55 o
  -7  -2  10       87.32      112.73     14.57 o
  -6  -2  10       71.17       66.61      6.36 o
  -5  -2  10        8.24        8.71      2.77 o
  -4  -2  10      136.15      137.36      8.07 o
  -3  -2  10        4.00        4.39      3.12 o
  -2  -2  10      769.38      750.42     12.39 o
  -1  -2  10      205.99      187.43      4.97 o
   0  -2  10       31.62       33.32      7.15 o
   1  -2  10       78.24       77.57      5.39 o
   2  -2  10      221.66      195.86      6.12 o
   3  -2  10       32.39       25.97      2.19 o
   4  -2  10      540.53      583.69     11.08 o
   5  -2  10        7.17       14.48      2.81 o
   6  -2  10      204.23      216.07     14.85 o
   7  -2  10       17.70       17.42      3.38 o
   8  -2  10       29.67       18.92      6.01 o
   9  -2  10       17.48       22.53      7.12 o
  -7  -1  10      180.14      169.54     15.59 o
  -6  -1  10        0.08        2.46      2.76 o
  -5  -1  10      274.03      270.06     18.23 o
  -4  -1  10       18.21       22.73      5.13 o
  -3  -1  10      427.82      419.82      9.22 o
  -2  -1  10       85.37       83.07      4.18 o
  -1  -1  10      676.88      700.54     17.42 o
   0  -1  10       51.88       53.20      7.08 o
   1  -1  10      195.86      211.36     10.28 o
   2  -1  10      191.47      207.82      8.67 o
   3  -1  10      764.49      745.50      8.15 o
   4  -1  10      355.27      370.14      7.14 o
   5  -1  10        0.07        1.46      2.18 o
   6  -1  10       13.32        7.93      3.10 o
   7  -1  10      231.38      239.82     10.32 o
   8  -1  10       27.78       25.31      4.64 o
   9  -1  10      162.36      185.41     14.34 o
  -7   0  10       57.25       55.12      6.06 o
  -6   0  10       64.28       54.85      6.11 o
  -5   0  10       71.17       77.21     10.64 o
  -4   0  10       74.89       66.80      8.33 o
  -3   0  10      624.37      647.81     23.13 o
  -2   0  10      428.64      409.34     10.21 o
  -1   0  10      787.83      776.40     10.20 o
   0   0  10       95.04      105.84     11.10 o
   1   0  10        0.68        0.95      3.46 o
   2   0  10     1130.81     1181.65     28.87 o
   3   0  10        1.05        3.14      1.36 o
   4   0  10      153.72      147.43      7.03 o
   5   0  10      125.62      123.35      6.09 o
   6   0  10        0.16        3.05      3.41 o
   7   0  10       18.23        7.45      5.87 o
   8   0  10      313.37      323.84     15.20 o
   9   0  10      115.23      110.09      7.53 o
  -7   1  10       17.61       19.66      5.60 o
  -6   1  10      192.92      189.99     15.68 o
  -5   1  10       14.36       20.96      5.08 o
  -4   1  10      111.13      113.32      7.05 o
  -3   1  10      409.73      376.26     10.21 o
  -2   1  10      119.36      110.47      5.61 o
  -1   1  10        3.43        2.74      1.92 o
   0   1  10      295.49      296.06     15.77 o
   1   1  10      121.74      104.22      8.65 o
   2   1  10      430.13      432.36     13.37 o
   3   1  10      195.12      188.26      5.38 o
   4   1  10      214.67      195.76      6.35 o
   5   1  10       53.14       51.12      4.54 o
   6   1  10       16.63       20.37      5.39 o
   7   1  10       29.31       37.15      6.33 o
   8   1  10      325.28      338.07     12.50 o
   9   1  10      306.86      338.66     17.30 o
  -7   2  10       66.39       69.46      7.97 o
  -6   2  10       34.77       36.17      8.56 o
  -5   2  10       14.44       16.63      4.39 o
  -4   2  10      171.96      153.09      8.07 o
  -3   2  10      555.32      585.72     18.36 o
  -2   2  10       26.64       25.27      2.69 o
  -1   2  10      127.10      134.51      6.92 o
   0   2  10      432.53      377.38      7.61 o
   1   2  10      110.77      103.67      3.36 o
   2   2  10      281.03      284.33      6.67 o
   3   2  10     2880.10     2831.07     35.93 o
   4   2  10        0.05        3.33      2.41 o
   5   2  10      271.46      266.59      9.28 o
   6   2  10        0.11        4.59      3.51 o
   7   2  10      287.94      266.31     12.24 o
   8   2  10        0.70        5.21      3.47 o
   9   2  10      341.30      348.33     16.31 o
  -6   3  10        8.11        5.09      6.20 o
  -5   3  10      499.33      454.91     14.29 o
  -4   3  10        2.79        3.91      3.81 o
  -3   3  10        6.06       12.89      3.56 o
  -2   3  10      707.76      698.60     14.75 o
  -1   3  10       59.19       55.88      5.17 o
   0   3  10       19.91       17.16      1.88 o
   1   3  10       12.13       16.51      2.17 o
   2   3  10      399.52      427.78     13.08 o
   3   3  10       50.13       55.66      4.68 o
   4   3  10      745.33      702.53     17.46 o
   5   3  10       36.32       34.69      5.37 o
   6   3  10        6.42        7.88      3.61 o
   7   3  10        6.09        9.22      4.51 o
   8   3  10       76.76       70.38      8.08 o
   9   3  10        1.19        3.74      3.57 o
  -6   4  10      196.78      171.25     15.50 o
  -5   4  10       32.61       26.88      6.92 o
  -4   4  10      656.59      662.19     17.14 o
  -3   4  10      492.47      520.38     16.33 o
  -2   4  10      173.02      180.06      7.97 o
  -1   4  10      136.23      139.35     10.13 o
   0   4  10      149.54      142.94      6.80 o
   1   4  10      116.89      117.58      9.27 o
   2   4  10        8.63       11.46      3.13 o
   3   4  10      241.55      253.74      9.20 o
   4   4  10       73.33       83.07      7.55 o
   5   4  10       15.97       15.79      3.65 o
   6   4  10        0.09        5.21      4.11 o
   7   4  10      364.68      353.38     13.02 o
   8   4  10        4.79        5.88      4.46 o
   9   4  10      401.61      429.25     15.91 o
  -6   5  10       10.07       11.52      4.93 o
  -5   5  10      726.66      709.88     19.64 o
  -4   5  10       18.00       12.95      4.70 o
  -3   5  10       68.84       81.26      7.00 o
  -2   5  10       71.62       59.43      5.67 o
  -1   5  10     1370.28     1380.80     27.94 o
   0   5  10       41.76       26.84      3.89 o
   1   5  10       65.17       56.01      5.06 o
   2   5  10      321.77      315.68     10.33 o
   3   5  10      255.31      267.80      9.89 o
   4   5  10        2.91        3.52      2.90 o
   5   5  10       41.22       46.92      5.79 o
   6   5  10       16.44       27.67      5.35 o
   7   5  10        0.02        3.69      3.61 o
   8   5  10      141.95      146.23      9.80 o
   9   5  10      353.64      348.88     14.91 o
  -5   6  10       13.83       16.81      4.64 o
  -4   6  10       22.47       19.37      5.07 o
  -3   6  10      749.55      712.03     22.55 o
  -2   6  10       39.30       35.93      5.61 o
  -1   6  10       69.70       68.88      6.68 o
   0   6  10       32.82       40.37      5.16 o
   1   6  10      389.41      352.04     11.20 o
   2   6  10       25.85       30.75      4.13 o
   3   6  10      256.96      264.20     10.05 o
   4   6  10      715.83      711.04     21.87 o
   5   6  10      325.24      310.84     25.26 o
   6   6  10       12.01       17.90      7.68 o
   7   6  10       73.72       80.45      7.51 o
   8   6  10      228.40      221.03     11.78 o
  -4   7  10       48.00       38.31      5.93 o
  -3   7  10      134.52      149.13      9.60 o
  -2   7  10       13.72        9.15      4.30 o
  -1   7  10      604.74      627.29     16.87 o
   0   7  10       39.61       28.39      5.87 o
   1   7  10      228.85      207.01     14.76 o
   2   7  10      126.77      111.98      8.02 o
   3   7  10      730.66      748.56     19.37 o
   4   7  10      307.86      312.35     12.78 o
   5   7  10       10.11        9.90      5.09 o
   6   7  10       10.48       14.73      5.32 o
   7   7  10        1.11        6.16      4.11 o
   8   7  10        2.75        4.73      4.16 o
  -4   8  10        0.10        4.79      3.93 o
  -3   8  10      155.98      184.40     11.28 o
  -2   8  10      873.16      995.67     22.69 o
  -1   8  10      282.86      271.14     11.71 o
   0   8  10       15.45       19.33      5.06 o
   1   8  10       52.37       39.36      9.34 o
   2   8  10       25.65       23.65      4.44 o
   3   8  10      137.83      124.12     10.35 o
   4   8  10       85.42       72.99      7.28 o
   5   8  10      105.94      108.46      8.30 o
   6   8  10        9.68       10.70      5.21 o
   7   8  10      106.24       97.41      9.12 o
  -3   9  10        2.89        5.88      4.53 o
  -2   9  10      193.11      203.01     12.14 o
  -1   9  10       75.23       77.47     11.10 o
   0   9  10       10.03       13.75      4.89 o
   1   9  10       73.53       63.51      6.86 o
   2   9  10        0.90        3.43      3.11 o
   3   9  10       46.53       59.96      9.23 o
   4   9  10      129.25      142.55      9.36 o
   5   9  10       26.76       32.98      8.28 o
   6   9  10        0.89        6.55      5.71 o
  -1  10  10       57.50       60.79      6.86 o
   0  10  10      164.87      150.85      9.58 o
   1  10  10       12.30       19.55      6.49 o
   2  10  10       20.94       23.65      7.00 o
   3  10  10      152.85      159.54     10.00 o
   4  10  10       20.05       25.26      7.59 o
   0  -9  11       63.55       75.87     11.56 o
   1  -9  11       78.74       86.00     13.09 o
   2  -9  11       19.14       29.37      7.63 o
  -2  -8  11      255.59      242.35     17.90 o
  -1  -8  11       20.87       19.01      8.23 o
   0  -8  11        4.89       14.16      6.94 o
   1  -8  11       52.45       48.71      9.21 o
   3  -8  11       95.50       99.04     12.49 o
   4  -8  11       59.29       57.27      9.16 o
  -3  -7  11       86.80       82.46      7.08 o
  -2  -7  11      283.37      279.68     17.39 o
  -1  -7  11       91.40       62.17     10.22 o
   0  -7  11       25.98       27.66      8.93 o
   1  -7  11        8.77        7.96      5.97 o
   3  -7  11      107.56      110.10     11.89 o
   5  -7  11      172.87      186.01     14.02 o
   6  -7  11      536.53      557.84     22.62 o
  -4  -6  11        1.39        3.68      3.28 o
  -3  -6  11      134.94      145.04      8.70 o
  -2  -6  11       13.12       12.43      3.92 o
  -1  -6  11       28.29       30.67      7.86 o
   0  -6  11       53.35       60.48      5.22 o
   1  -6  11      110.10       97.24     10.50 o
   2  -6  11       38.10       45.49      4.56 o
   3  -6  11       44.78       45.85      5.21 o
   4  -6  11        3.52        3.56      3.31 o
   5  -6  11      143.83      133.51      8.08 o
   6  -6  11      216.94      247.07     15.13 o
   7  -6  11      146.21      143.63     13.79 o
  -5  -5  11       19.07       20.50      7.03 o
  -4  -5  11        4.66        6.11      6.85 o
  -3  -5  11      100.30       86.81      6.86 o
  -2  -5  11      261.48      260.24     10.55 o
  -1  -5  11        0.03        2.65      3.01 o
   0  -5  11      143.70      117.42      6.42 o
   1  -5  11        0.14        3.76      3.03 o
   2  -5  11      432.30      387.87     11.63 o
   3  -5  11      132.04      130.33      6.62 o
   4  -5  11       28.84       25.17      4.00 o
   5  -5  11        1.94        1.55      2.58 o
   6  -5  11        1.98        3.51      4.18 o
   7  -5  11       68.31       68.42      9.48 o
  -5  -4  11      315.51      311.34     12.93 o
  -4  -4  11       11.95        8.47      5.74 o
  -3  -4  11        0.31        3.19      4.18 o
  -2  -4  11       34.69       46.58      6.90 o
  -1  -4  11      664.81      658.11     15.35 o
   0  -4  11        4.22        5.54      1.97 o
   1  -4  11       50.10       48.41      3.35 o
   2  -4  11        7.43        6.63      2.09 o
   3  -4  11      692.09      686.41     38.37 o
   4  -4  11       35.19       33.71      4.49 o
   5  -4  11      127.39      144.19      7.27 o
   6  -4  11       11.40        7.64      4.08 o
   7  -4  11      285.77      314.05     16.33 o
   8  -4  11       47.84       48.90      8.14 o
  -5  -3  11      153.57      149.45     14.46 o
  -4  -3  11       42.28       44.05      9.37 o
  -3  -3  11      534.91      513.46     16.02 o
  -2  -3  11       94.09       93.58      8.38 o
  -1  -3  11      138.31      133.39      8.53 o
   0  -3  11      457.94      512.70     13.35 o
   1  -3  11      630.24      656.02     14.54 o
   2  -3  11      397.05      379.65     15.01 o
   3  -3  11       86.30       86.96      5.09 o
   4  -3  11       10.49       10.32      3.26 o
   5  -3  11       54.54       52.73      3.76 o
   6  -3  11      207.46      192.31      8.23 o
   7  -3  11       48.87       40.29      7.36 o
   8  -3  11      168.69      175.74     13.92 o
  -6  -2  11       12.72       10.32      6.75 o
  -5  -2  11      113.80       97.40      9.58 o
  -4  -2  11      948.01     1034.45     30.21 o
  -3  -2  11      289.60      289.61     12.79 o
  -2  -2  11       47.89       55.53      7.80 o
  -1  -2  11      235.55      260.54     10.53 o
   0  -2  11        8.38       10.59      6.62 o
   1  -2  11       36.16       35.89      6.20 o
   2  -2  11      219.27      219.01     11.61 o
   3  -2  11      519.08      521.16      9.26 o
   4  -2  11     1930.63     1974.39     45.78 o
   5  -2  11       47.80       54.54      5.04 o
   6  -2  11       37.31       23.54      3.48 o
   7  -2  11      418.00      455.68     11.85 o
   8  -2  11       24.44       25.54      6.75 o
   9  -2  11      300.83      322.10     18.64 o
  -6  -1  11       20.96       19.80      9.25 o
  -5  -1  11        3.42        3.93      6.20 o
  -4  -1  11       73.95       64.72      5.16 o
  -3  -1  11       24.80       27.96      5.67 o
  -2  -1  11       10.44       24.75      7.22 o
  -1  -1  11      434.71      455.61     13.72 o
   0  -1  11      381.91      357.99     14.58 o
   1  -1  11      247.12      251.96     10.81 o
   2  -1  11     1127.89     1205.16     21.05 o
   3  -1  11      122.93      111.19      6.23 o
   4  -1  11       14.12       19.79      2.95 o
   5  -1  11      440.16      435.53     10.78 o
   6  -1  11      494.31      497.46     14.08 o
   7  -1  11      268.49      289.22     14.39 o
   8  -1  11       36.70       34.35      4.93 o
   9  -1  11       65.94       52.55      8.23 o
  -6   0  11       17.91        8.05      6.66 o
  -5   0  11      229.81      217.70     17.16 o
  -4   0  11      757.68      752.25     15.42 o
  -3   0  11        0.31        3.09      2.49 o
  -2   0  11       33.83       30.19      3.03 o
  -1   0  11      526.29      534.16     20.59 o
   1   0  11       95.20      102.46      9.21 o
   2   0  11     1508.41     1468.55     30.58 o
   3   0  11        4.08        4.12      1.00 o
   4   0  11      845.67      810.82     13.35 o
   5   0  11      131.98      133.89      6.69 o
   6   0  11       47.04       65.84      5.42 o
   7   0  11       18.57       17.57      3.93 o
   8   0  11      539.85      515.25     23.41 o
   9   0  11       65.35       65.67      6.88 o
  -5   1  11      189.17      202.95      9.71 o
  -4   1  11      191.61      174.90      7.82 o
  -3   1  11     1368.18     1422.47     35.80 o
  -2   1  11       69.72       64.71     13.37 o
  -1   1  11      648.12      639.16     46.95 o
   0   1  11        9.06        4.86      5.18 o
   3   1  11      465.18      440.79     11.81 o
   4   1  11       50.00       51.88      4.12 o
   5   1  11      340.55      320.89     11.14 o
   6   1  11      607.76      529.95     16.29 o
   7   1  11        2.51        7.18      4.73 o
   8   1  11       91.34       82.74     11.82 o
   9   1  11       59.52       71.82      6.92 o
  -6   2  11        1.42        3.55      3.15 o
  -5   2  11        0.04        1.59      2.46 o
  -4   2  11        0.14        1.06      2.23 o
  -3   2  11       72.63       81.65     11.01 o
  -2   2  11      221.66      224.57     11.68 o
  -1   2  11      324.24      317.02      8.05 o
   0   2  11        1.13        0.60      0.70 o
   1   2  11      677.71      660.54      6.56 o
   2   2  11       44.30       42.84      2.20 o
   3   2  11     1840.80     1777.58     48.16 o
   4   2  11       56.34       51.40      6.31 o
   5   2  11       53.85       58.95      6.15 o
   6   2  11      185.55      213.17      9.51 o
   7   2  11        0.95        2.66      3.05 o
   8   2  11      226.67      188.24     11.70 o
   9   2  11       37.24       37.47      7.89 o
  -6   3  11       14.08        6.74      4.95 o
  -5   3  11       51.24       36.88     14.06 o
  -4   3  11      624.55      625.79     27.43 o
  -3   3  11        0.35        2.17      5.87 o
  -2   3  11       63.53       67.90      5.21 o
  -1   3  11       82.48       72.03      4.73 o
   0   3  11        0.02        3.79      1.86 o
   1   3  11     1013.94      990.54     20.58 o
   2   3  11      409.36      404.65     19.51 o
   3   3  11       40.18       39.21      4.12 o
   4   3  11      627.57      597.67     12.95 o
   5   3  11      549.84      564.08     16.51 o
   6   3  11       64.71       71.12      5.90 o
   7   3  11      273.48      280.65     11.66 o
   8   3  11      320.15      325.35     13.59 o
   9   3  11       77.82       87.85      9.62 o
  -5   4  11       61.31       45.26      6.13 o
  -4   4  11       35.30       47.28     11.38 o
  -3   4  11        7.83        6.18      3.38 o
  -2   4  11       49.79       48.26      5.47 o
  -1   4  11       45.79       50.38      4.49 o
   0   4  11        5.36        9.54      5.02 o
   1   4  11     1854.95     1772.08     76.91 o
   2   4  11        0.14        1.31      1.98 o
   3   4  11     1804.83     1835.51     25.09 o
   4   4  11      409.14      404.04     11.71 o
   5   4  11      338.00      313.32     11.77 o
   6   4  11       17.65       21.17      4.82 o
   7   4  11      448.27      466.95     18.97 o
   8   4  11       57.36       66.60      7.19 o
   9   4  11      229.11      253.55     12.19 o
  -5   5  11      153.91      132.33      8.95 o
  -4   5  11     1008.89     1004.47     35.67 o
  -3   5  11       12.28        8.09      3.48 o
  -2   5  11       23.71       20.11      3.63 o
  -1   5  11        2.92        4.46      4.34 o
   0   5  11      370.85      392.09     11.41 o
   1   5  11        1.73        7.07      2.84 o
   2   5  11      760.00      752.70     16.39 o
   3   5  11      274.83      282.57      9.53 o
   4   5  11      246.96      248.13      9.43 o
   5   5  11      194.73      206.55      9.54 o
   6   5  11        2.09        2.75      2.93 o
   7   5  11       61.87       70.57      6.98 o
   8   5  11      532.27      547.72     16.64 o
  -5   6  11      203.67      200.26     11.28 o
  -4   6  11      202.11      195.35     15.91 o
  -3   6  11        9.09        2.74      3.77 o
  -2   6  11      139.15      120.84      7.88 o
  -1   6  11      270.56      257.23     17.90 o
   0   6  11       75.47       67.68      5.89 o
   1   6  11        0.00        3.68      4.01 o
   2   6  11      779.15      798.66     20.94 o
   3   6  11      574.89      566.60     17.05 o
   4   6  11       26.99       23.81      5.04 o
   5   6  11      507.54      494.53     14.94 o
   6   6  11        4.40        6.56      3.54 o
   7   6  11      401.69      431.97     16.33 o
   8   6  11       17.74       11.22      4.83 o
  -4   7  11        0.03        1.73      3.36 o
  -3   7  11     1005.44     1036.06     22.98 o
  -2   7  11       41.61       44.86      6.58 o
  -1   7  11       62.49       56.47      6.32 o
   0   7  11      391.90      392.47     15.43 o
   1   7  11       97.20       77.74      6.39 o
   2   7  11       14.23       13.04      4.46 o
   3   7  11       47.19       48.92      6.71 o
   4   7  11      238.66      265.97     13.79 o
   5   7  11      143.29      138.45      8.65 o
   6   7  11      530.60      521.55     39.46 o
   7   7  11      156.90      159.09     13.60 o
  -3   8  11      147.86      127.23      9.45 o
  -2   8  11       59.16       76.06      7.40 o
  -1   8  11        5.16       10.87      5.30 o
   0   8  11      180.97      152.02     16.14 o
   1   8  11      484.73      452.91     14.48 o
   2   8  11      379.13      383.88     13.49 o
   3   8  11       16.50       17.30      5.75 o
   4   8  11      116.46      121.94     11.13 o
   5   8  11        6.76        3.26      3.71 o
   6   8  11      518.84      552.55     17.59 o
  -2   9  11        6.89        5.04      3.63 o
  -1   9  11        0.05        2.71      3.33 o
   0   9  11        4.56        3.30      3.93 o
   1   9  11      563.65      560.25     16.92 o
   2   9  11      219.96      219.61     11.05 o
   3   9  11      365.64      369.34     14.20 o
   4   9  11       38.13       43.45      6.78 o
   5   9  11        0.04        6.14      4.21 o
   0  10  11       62.65       57.09      7.17 o
   1  10  11       70.58       78.09      9.71 o
   2  10  11      180.08      182.47     13.21 o
   3  10  11      282.49      275.56     12.92 o
  -1  -8  12       93.65       99.50     12.44 o
   0  -8  12       46.11       51.12     10.04 o
   1  -8  12        0.10        5.60      5.97 o
   3  -8  12      114.23      113.15     12.17 o
  -3  -7  12        2.43        3.61      2.77 o
  -2  -7  12       33.18       47.28     11.06 o
  -1  -7  12        5.10       10.59      6.71 o
   0  -7  12      397.89      406.94     21.83 o
   1  -7  12      123.32      136.33     13.28 o
   3  -7  12       31.59       31.36      7.45 o
   4  -7  12       86.06       83.22     10.41 o
   5  -7  12      221.16      257.48     16.28 o
  -4  -6  12      269.34      242.23     12.63 o
  -3  -6  12       32.86       26.82      5.00 o
  -2  -6  12       91.16       87.61     14.76 o
  -1  -6  12      133.32      117.75      7.40 o
   0  -6  12      273.63      325.76     19.06 o
   1  -6  12        1.91        3.28      5.00 o
   2  -6  12      105.50      143.77     14.02 o
   3  -6  12      128.92      129.43     12.44 o
   4  -6  12      249.72      267.10     17.30 o
   5  -6  12       19.27       24.19      6.15 o
  -4  -5  12       26.07       22.59      6.57 o
  -3  -5  12       35.71       31.70      5.28 o
  -2  -5  12        0.90        6.56      4.85 o
  -1  -5  12       79.71       87.79      7.56 o
   0  -5  12      252.44      285.00     18.36 o
   1  -5  12      864.29      857.41     21.58 o
   2  -5  12      519.85      514.91     21.60 o
   3  -5  12       12.52       13.97      5.37 o
   4  -5  12        9.60        8.93      4.95 o
   5  -5  12        0.07        0.69      3.75 o
   6  -5  12       39.46       31.83     17.25 o
  -5  -4  12        0.23        2.74      2.68 o
  -4  -4  12       14.19       11.52      5.22 o
  -3  -4  12      198.61      195.82     10.37 o
  -2  -4  12       21.46       31.16      7.19 o
  -1  -4  12        6.08        5.47      3.49 o
   0  -4  12        0.08        1.88      2.68 o
   1  -4  12      145.14      150.58     10.11 o
   2  -4  12       11.28        9.81      5.64 o
   3  -4  12        2.59        1.12      1.82 o
   4  -4  12      182.35      187.53     12.91 o
   5  -4  12       31.57       27.15     14.48 o
   6  -4  12      232.55      253.87     19.75 o
  -5  -3  12        7.81        9.25      4.51 o
  -4  -3  12      222.45      218.29     22.53 o
  -3  -3  12        2.80        8.01      5.46 o
  -2  -3  12      129.66      115.04      8.60 o
  -1  -3  12      988.23     1038.08     30.60 o
   0  -3  12      669.34      676.62     17.95 o
   1  -3  12      511.06      512.02     12.81 o
   2  -3  12      230.51      228.01     10.02 o
   3  -3  12       17.72       20.49      4.01 o
   4  -3  12      218.92      204.81     13.46 o
   5  -3  12      299.98      290.42      9.47 o
   6  -3  12      614.88      661.98     19.89 o
   7  -3  12        0.01        8.10      7.22 o
   8  -3  12       51.61       53.24      8.00 o
  -4  -2  12       16.25       22.41      5.99 o
  -3  -2  12        0.43        6.94      4.29 o
  -2  -2  12        1.64        2.24      4.71 o
  -1  -2  12      442.43      435.28     13.86 o
   0  -2  12      754.61      795.05     18.34 o
   1  -2  12     1356.76     1373.79     33.77 o
   2  -2  12      426.48      435.23     15.03 o
   3  -2  12       69.25       50.42      6.01 o
   4  -2  12       60.61       55.51      4.19 o
   5  -2  12     1045.13     1090.56     70.94 o
   6  -2  12      367.62      343.74     11.22 o
   7  -2  12      267.77      255.95     14.20 o
   8  -2  12        0.97        4.02      5.50 o
  -6  -1  12       52.27       66.10     12.95 o
  -5  -1  12      183.23      169.91     17.07 o
  -4  -1  12        3.08        9.71      8.93 o
  -3  -1  12      197.37      214.00     15.59 o
  -2  -1  12       13.70       15.39      5.30 o
  -1  -1  12       45.14       50.36      6.20 o
   0  -1  12      271.08      265.74     10.50 o
   1  -1  12      280.77      283.46     10.61 o
   2  -1  12       57.82       50.85      5.19 o
   3  -1  12      260.95      305.59     13.09 o
   4  -1  12       13.88       13.13      2.51 o
   5  -1  12        3.95        9.12      2.96 o
   6  -1  12       84.30       73.12      5.20 o
   7  -1  12      130.49      107.66      6.51 o
   8  -1  12        2.42        4.04      3.17 o
  -6   0  12      257.36      243.65     20.17 o
  -5   0  12       95.47      110.24     14.99 o
  -4   0  12      117.73      128.79     12.44 o
  -3   0  12      100.53       84.38     10.78 o
  -2   0  12       13.29       16.65      7.31 o
   0   0  12      691.67      665.39     22.81 o
   1   0  12       93.08       97.70     10.50 o
   2   0  12      524.48      519.86     18.97 o
   3   0  12      927.15      846.46     39.32 o
   4   0  12      597.35      527.70     10.94 o
   5   0  12     1691.50     1684.75     48.48 o
   6   0  12        0.29        2.55      3.14 o
   7   0  12      164.34      165.41      7.98 o
   8   0  12      175.48      174.49      9.00 o
   9   0  12      221.86      206.41     10.30 o
  -6   1  12       45.85       40.38      9.53 o
  -5   1  12      194.53      195.58     17.02 o
  -4   1  12       31.75       41.22      8.60 o
  -3   1  12      328.99      330.85     20.12 o
  -2   1  12       74.84       91.22     11.75 o
  -1   1  12      369.00      379.05     17.99 o
   0   1  12       65.73       58.33      8.28 o
   2   1  12        9.51       13.42      6.85 o
   3   1  12        6.24        9.80      2.29 o
   4   1  12     1092.99     1093.50     28.82 o
   5   1  12       13.92       22.61      4.70 o
   6   1  12       90.89       91.50      6.00 o
   7   1  12      342.52      302.58     15.77 o
   8   1  12       21.04       22.47      4.78 o
   9   1  12       37.25       31.55      8.60 o
  -5   2  12        8.29       12.44      7.36 o
  -4   2  12       34.59       33.68      8.37 o
  -3   2  12        0.01        1.80      2.36 o
  -2   2  12      197.42      213.72     15.31 o
  -1   2  12      211.78      205.85     14.53 o
   0   2  12      845.13      877.07     27.71 o
   1   2  12       56.15       71.98      9.67 o
   2   2  12      112.89      119.51     10.66 o
   3   2  12      193.98      202.84      6.46 o
   4   2  12      174.20      175.38      8.40 o
   5   2  12       18.68       19.40      7.66 o
   6   2  12     1230.83     1232.64     23.56 o
   7   2  12        8.70        3.71      3.46 o
   8   2  12      358.42      360.77     14.21 o
   9   2  12      109.09      129.25     13.60 o
  -5   3  12       69.14       82.06     11.84 o
  -4   3  12      124.51      126.43     14.16 o
  -3   3  12       23.43       23.38      4.22 o
  -2   3  12       37.00       39.84      4.57 o
  -1   3  12      384.06      397.78     18.83 o
   0   3  12      696.50      693.67     15.10 o
   1   3  12      743.29      718.28     28.89 o
   2   3  12       20.62       22.16      4.39 o
   3   3  12      133.94      121.05     10.15 o
   4   3  12        5.12        4.30      3.05 o
   5   3  12      489.07      471.44     14.11 o
   6   3  12      539.38      517.31     13.68 o
   7   3  12      101.54      101.24      8.37 o
   8   3  12        6.30       11.65      6.38 o
   9   3  12      188.12      219.92     16.98 o
  -5   4  12        0.25       -1.20      6.24 o
  -4   4  12      121.30      140.91     13.69 o
  -3   4  12       49.80       40.43      5.16 o
  -2   4  12       58.03       52.44      5.03 o
  -1   4  12       54.23       68.93      9.85 o
   0   4  12       37.67       47.88      9.62 o
   1   4  12      762.77      785.81     26.83 o
   2   4  12       85.36      101.89      5.66 o
   3   4  12      295.13      314.00      9.99 o
   4   4  12      702.97      701.18     18.85 o
   5   4  12        0.63        2.64      3.39 o
   6   4  12      148.14      139.75     10.50 o
   7   4  12      246.87      273.84     11.95 o
   8   4  12      464.92      489.66     15.62 o
  -4   5  12       31.49       35.53      5.34 o
  -3   5  12       28.70       26.98      4.95 o
  -2   5  12       12.10       11.28      3.40 o
  -1   5  12       82.40      104.50     13.18 o
   0   5  12        7.96       13.37      6.57 o
   1   5  12        3.11        3.81      2.18 o
   2   5  12       43.82       45.75      4.56 o
   3   5  12      475.92      462.77     14.25 o
   4   5  12      853.77      883.25     24.63 o
   5   5  12      407.91      407.15     29.91 o
   6   5  12       61.98       69.68      6.36 o
   7   5  12       23.78       19.59      5.13 o
   8   5  12       53.67       62.56      7.40 o
  -4   6  12       48.73       47.18      6.56 o
  -3   6  12       89.10       77.95      6.96 o
  -2   6  12       45.74       53.38     10.73 o
  -1   6  12      140.77      150.30     14.80 o
   0   6  12        3.73        0.68      3.33 o
   1   6  12       16.50       15.87      3.89 o
   2   6  12      232.63      242.51     11.29 o
   3   6  12      150.90      148.83      7.83 o
   4   6  12       24.57       21.45      7.31 o
   5   6  12     1133.78     1213.32     22.97 o
   6   6  12        1.65       12.40      6.62 o
   7   6  12      613.07      631.92     17.89 o
  -3   7  12       67.01       73.02      7.06 o
  -2   7  12       32.61       25.98      5.18 o
  -1   7  12       54.76       69.85     10.22 o
   0   7  12      296.96      296.48     18.41 o
   1   7  12        5.08        7.02      3.89 o
   2   7  12      250.84      257.77     10.60 o
   3   7  12        9.01        8.94      3.47 o
   4   7  12      443.31      452.43     14.69 o
   5   7  12       98.27      105.80      8.49 o
   6   7  12        6.68        7.34      4.15 o
   7   7  12        3.50        5.02      3.78 o
  -2   8  12      113.72       93.59      7.86 o
  -1   8  12      122.51      115.83     12.72 o
   0   8  12      395.12      385.25     21.74 o
   1   8  12       70.96       59.04      6.55 o
   2   8  12       72.12       77.44      6.99 o
   3   8  12      553.74      574.86     17.02 o
   4   8  12        6.70        8.49      5.87 o
   5   8  12      165.22      176.85     10.19 o
   6   8  12      197.90      181.71     11.07 o
  -1   9  12       39.70       38.44      7.82 o
   0   9  12        0.28        5.35      3.93 o
   1   9  12      318.92      306.74     17.81 o
   2   9  12       47.39       45.71      7.06 o
   3   9  12       45.64       43.02      7.53 o
   4   9  12      465.78      459.55     16.52 o
   5   9  12       50.40       49.13      6.51 o
  -1  -7  13       53.00       58.29     10.08 o
   0  -7  13       26.67       37.15      9.07 o
   1  -7  13        5.78       10.87      7.63 o
   3  -7  13       29.95       24.52      8.93 o
   4  -7  13       20.18       24.15      6.66 o
  -3  -6  13        3.17       11.14      5.19 o
  -2  -6  13       16.33       18.41      4.28 o
  -1  -6  13        0.07        2.34      2.98 o
   0  -6  13       85.69       83.17     11.01 o
   1  -6  13        2.00        6.11      7.17 o
   2  -6  13        1.41        4.44      6.75 o
   3  -6  13      245.62      257.06     17.99 o
   4  -6  13      292.61      352.91     19.11 o
   5  -6  13      304.81      317.66     19.43 o
  -3  -5  13       11.84       10.46      5.43 o
  -2  -5  13       30.51       34.54      5.89 o
  -1  -5  13       21.65       18.32      5.74 o
   0  -5  13       53.58       47.46      5.10 o
   1  -5  13       56.35       61.34      9.71 o
   2  -5  13      116.31      117.50     12.44 o
   3  -5  13      166.37      174.54     13.46 o
   4  -5  13      296.82      296.48     16.79 o
   5  -5  13      176.67      172.13     25.91 o
   6  -5  13        0.39        1.94      3.65 o
  -4  -4  13        4.72        5.87      5.63 o
  -3  -4  13       41.63       42.39      8.93 o
  -2  -4  13      270.97      268.80     11.54 o
  -1  -4  13       25.10       22.23      6.59 o
   0  -4  13        2.16        5.79      3.39 o
   1  -4  13       19.25       20.08      3.99 o
   2  -4  13      466.96      447.62     12.69 o
   4  -4  13      297.84      324.00     20.45 o
   5  -4  13       24.32       15.96     14.20 o
   6  -4  13      119.21      122.08     11.98 o
  -4  -3  13        1.69        4.94      4.44 o
  -3  -3  13      608.09      608.75     21.56 o
  -2  -3  13      368.41      369.71     16.10 o
  -1  -3  13      567.11      559.83     17.36 o
   0  -3  13      333.03      324.04     20.93 o
   1  -3  13       79.73       77.99      6.76 o
   2  -3  13      252.27      247.58     10.52 o
   3  -3  13       20.40       19.94     12.95 o
   4  -3  13       55.20       51.69     16.33 o
   5  -3  13        3.31        8.10      4.72 o
   6  -3  13        8.19       10.27      6.85 o
  -5  -2  13       49.41       62.96     13.05 o
  -4  -2  13       11.06       20.19      6.15 o
  -3  -2  13      174.50      168.15     10.31 o
  -2  -2  13      130.81      128.03      8.67 o
  -1  -2  13      571.38      589.15     18.66 o
   0  -2  13       58.19       63.35      6.59 o
   1  -2  13        1.32        1.21      3.10 o
   2  -2  13      505.20      531.77     13.93 o
   3  -2  13       64.86       72.03      6.89 o
   4  -2  13       22.56       21.98      3.62 o
   5  -2  13       41.23       35.30      7.82 o
   6  -2  13       62.27       53.75      6.24 o
  -5  -1  13        1.66        3.10      6.43 o
  -3  -1  13     1049.12     1085.57     35.34 o
  -2  -1  13       24.67       21.70      5.59 o
  -1  -1  13        3.22        2.35      4.22 o
   0  -1  13      115.41      110.09      7.85 o
   1  -1  13        0.34        0.24      3.63 o
   2  -1  13      275.77      291.62     11.07 o
   3  -1  13       92.25      102.93      9.85 o
   4  -1  13        0.18        4.26      4.72 o
   5  -1  13      182.87      181.15     10.92 o
   6  -1  13       16.21       15.13      4.44 o
   7  -1  13        0.18        4.81      4.39 o
  -5   0  13       95.43       85.86     12.40 o
  -4   0  13        2.46        9.95     10.41 o
  -3   0  13       90.34       91.82     11.38 o
  -1   0  13       44.88       39.18      8.00 o
   0   0  13       16.16       13.69      6.06 o
   1   0  13      257.48      256.55     14.80 o
   2   0  13       49.51       62.77      8.23 o
   3   0  13      795.48      798.06     23.08 o
   4   0  13      571.27      573.89     23.04 o
   5   0  13      342.69      384.65     17.49 o
   6   0  13       49.46       45.80      7.36 o
   7   0  13        7.67        8.96      2.95 o
   8   0  13       80.76       83.54     10.32 o
  -5   1  13       36.63       34.93      9.25 o
  -4   1  13      424.10      456.30     22.62 o
  -3   1  13        0.05        7.36      5.74 o
  -2   1  13      125.80      148.58     12.86 o
  -1   1  13      165.31      144.65     11.84 o
   1   1  13       21.25       26.04      8.10 o
   2   1  13      106.73      107.04     10.78 o
   3   1  13       41.66       37.75      8.56 o
   4   1  13      209.32      194.66     13.88 o
   5   1  13      273.69      254.47     17.81 o
   6   1  13       15.42       14.66      3.44 o
   7   1  13        0.06        1.53      3.93 o
   8   1  13      485.71      475.23     14.05 o
  -5   2  13        0.18        1.53      6.01 o
  -3   2  13       88.25      100.24     13.32 o
  -2   2  13      190.68      203.22     14.80 o
  -1   2  13      219.79      210.43     14.90 o
   0   2  13      110.62      116.67     10.96 o
   1   2  13      175.90      183.79     13.69 o
   3   2  13      619.18      628.48     22.62 o
   4   2  13      164.71      143.26     12.40 o
   5   2  13      210.74      181.70      8.25 o
   6   2  13       79.41       73.22      6.02 o
   7   2  13      242.20      257.59     10.77 o
   8   2  13      171.80      172.91     10.84 o
  -5   3  13       22.88       28.17      8.28 o
  -4   3  13      117.33      124.90     13.60 o
  -3   3  13       18.72       27.94     10.96 o
  -2   3  13      182.82      151.87     13.92 o
  -1   3  13      361.81      371.88     20.63 o
   0   3  13       12.53       10.04      5.78 o
   1   3  13       14.06       10.36      8.37 o
   2   3  13      400.08      392.69     18.87 o
   4   3  13       45.57       54.10      4.48 o
   5   3  13       46.83       50.37      5.66 o
   6   3  13        0.58        5.60      3.42 o
   7   3  13       61.33       59.58      9.57 o
   8   3  13      243.66      256.65     11.78 o
  -4   4  13       77.16       61.48     12.03 o
  -3   4  13       69.49       61.39     10.36 o
  -2   4  13       88.11       87.66     10.73 o
  -1   4  13        8.79        6.75      6.15 o
   0   4  13      161.53      145.16     13.09 o
   1   4  13       73.87       89.74     10.22 o
   2   4  13       22.36       24.47      6.85 o
   3   4  13        5.93       10.99      3.35 o
   4   4  13       51.92       44.50      4.59 o
   5   4  13       24.48       22.48      4.81 o
   6   4  13      267.35      262.94     16.61 o
   7   4  13      141.16      139.15     13.51 o
   8   4  13       82.60       74.33      9.38 o
  -4   5  13       50.09       50.56     10.50 o
  -3   5  13      493.78      522.22     25.49 o
  -2   5  13       58.28       54.59      9.53 o
  -1   5  13      125.21      130.31     12.49 o
   0   5  13        3.09        2.36      2.21 o
   1   5  13       98.75       89.52      9.21 o
   2   5  13       14.61       16.56      3.91 o
   3   5  13      532.95      543.07     14.90 o
   4   5  13       15.42       10.90      5.00 o
   5   5  13       83.03       69.94     37.19 o
   6   5  13        2.39        8.88      7.82 o
   7   5  13        1.85        0.74      6.29 o
   8   5  13       74.54       78.91      7.85 o
  -3   6  13        1.32        2.50      6.75 o
  -2   6  13      579.69      593.32     26.97 o
  -1   6  13      264.55      281.30     19.15 o
   0   6  13        0.01        3.73      2.54 o
   1   6  13       81.02       73.67      5.69 o
   2   6  13       52.88       53.81      6.36 o
   3   6  13      228.67      245.96     17.02 o
   4   6  13        1.59        2.31      5.00 o
   5   6  13      106.10       79.06     37.98 o
   6   6  13        0.93        2.54      5.74 o
   7   6  13       57.58       56.76     11.52 o
  -2   7  13       61.73       57.04     12.44 o
  -1   7  13       53.32       52.80      6.08 o
   0   7  13      353.81      328.14     17.23 o
   1   7  13       14.84       10.30      3.39 o
   2   7  13       13.29       16.37      4.29 o
   3   7  13      710.08      791.45     29.56 o
   4   7  13      294.68      277.79     17.99 o
   5   7  13       49.76       43.07     10.27 o
   6   7  13        5.35        8.00      8.00 o
  -1   8  13        1.76        6.94      3.46 o
   0   8  13       36.13       33.23      6.99 o
   1   8  13       37.29       38.74      5.26 o
   2   8  13      139.06      139.10      8.76 o
   3   8  13      982.15     1007.62     40.89 o
   4   8  13       23.63       39.51     23.78 o
   5   8  13       63.25       67.17     11.10 o
   1   9  13        6.33       14.48      6.75 o
   2   9  13       89.12       95.64      8.30 o
   3   9  13       13.44       13.38      5.56 o
   1  -7  14       90.63       94.32     12.26 o
  -1  -6  14      152.79      176.11     15.13 o
   0  -6  14       34.67       37.79      8.84 o
   1  -6  14      102.59      127.07     13.88 o
   2  -6  14       35.30       48.66      9.30 o
   3  -6  14       32.44       25.12      8.05 o
   4  -6  14       20.83       17.67     11.61 o
  -2  -5  14       10.75        6.71      9.21 o
  -1  -5  14        9.22       12.68      4.74 o
   0  -5  14       69.24       60.17      6.39 o
   1  -5  14       14.28       13.23      9.02 o
   2  -5  14       66.22       67.21      9.30 o
   3  -5  14       47.99       39.37     18.78 o
   4  -5  14       49.13       53.48     19.11 o
   5  -5  14      148.95      151.68     26.55 o
  -3  -4  14      112.91      104.84     10.26 o
  -2  -4  14      341.01      338.99     17.12 o
  -1  -4  14        8.23        6.47      3.95 o
   0  -4  14       10.42        6.70      3.50 o
   1  -4  14      147.74      149.33      7.89 o
   2  -4  14        0.49        3.35      3.64 o
   3  -4  14        2.35        2.36      4.67 o
   4  -4  14       77.57       77.85     12.35 o
   5  -4  14      109.90       90.30     30.62 o
   6  -4  14       58.61       61.89      9.81 o
  -4  -3  14       46.95       34.88      6.25 o
  -3  -3  14       25.89       27.68      6.52 o
  -2  -3  14       62.81       59.80      7.71 o
  -1  -3  14      123.88      119.15      9.78 o
   0  -3  14       17.77       20.01      5.33 o
   1  -3  14      231.20      219.30      9.41 o
   2  -3  14      297.62      290.62     10.41 o
   3  -3  14       37.47       45.52      5.68 o
   4  -3  14        0.10        4.26      6.75 o
   5  -3  14        5.66       10.69      6.80 o
  -4  -2  14      535.07      487.25     24.19 o
  -3  -2  14      149.19      143.74     13.62 o
  -2  -2  14      447.63      474.46     27.76 o
  -1  -2  14       84.75       83.45      8.00 o
   0  -2  14      605.88      623.09     16.85 o
   1  -2  14      185.45      184.13      8.94 o
   2  -2  14      301.67      319.40     11.82 o
   3  -2  14       56.36       51.58      6.89 o
   4  -2  14      238.21      241.20     16.14 o
   5  -2  14      198.51      179.49     10.78 o
  -4  -1  14       90.91       82.16     11.43 o
  -3  -1  14      304.75      307.07     18.78 o
  -2  -1  14       31.80       30.95      9.11 o
  -1  -1  14      182.19      192.91     10.30 o
   0  -1  14       36.45       34.67      5.36 o
   1  -1  14       13.48       12.33      3.83 o
   2  -1  14       40.01       37.11      5.60 o
   3  -1  14     2144.81     2243.02     39.74 o
   4  -1  14      175.10      163.90     10.96 o
   5  -1  14       92.71       70.92     25.30 o
  -4   0  14      175.04      154.60     15.50 o
  -2   0  14        6.66        9.62      5.97 o
  -1   0  14        6.95       11.61      6.20 o
   0   0  14      134.62      123.05     10.87 o
   1   0  14      213.85      214.00     15.13 o
   2   0  14        8.73       13.28      6.15 o
   3   0  14      991.25     1055.73     32.75 o
   4   0  14       51.07       54.59      8.56 o
   5   0  14        7.20        7.49      4.07 o
   6   0  14      314.70      326.27     16.05 o
   7   0  14       10.44       13.05      5.13 o
   8   0  14      408.49      360.78     17.58 o
  -4   1  14       86.00       97.61     12.91 o
  -3   1  14       23.82       28.31      8.28 o
  -2   1  14      378.84      400.28     21.05 o
   0   1  14       27.22       38.07      7.86 o
   1   1  14      883.25      896.37     34.42 o
   2   1  14       32.19       38.12      7.54 o
   3   1  14     2017.22     2073.48     40.85 o
   4   1  14       81.28       88.12     10.22 o
   5   1  14        1.42        4.26      5.00 o
   6   1  14      110.99      120.04     11.15 o
   7   1  14      119.48      100.75     10.59 o
   8   1  14      129.04      137.95     12.40 o
  -4   2  14      100.03       85.72     11.47 o
  -3   2  14       15.19       16.19      8.28 o
  -2   2  14       12.94       10.87      8.23 o
  -1   2  14        2.88        3.15      5.09 o
   0   2  14        6.01        3.79      4.72 o
   2   2  14      131.90      126.98     12.12 o
   3   2  14      225.38      248.83     15.77 o
   4   2  14      114.58      119.63     11.70 o
   5   2  14        3.08        1.53      3.93 o
   6   2  14        7.98        8.74      7.22 o
   7   2  14      388.66      416.61     20.40 o
   8   2  14       30.22       34.00      7.17 o
  -4   3  14      113.60      128.23     14.53 o
  -3   3  14       50.38       48.99      9.81 o
  -2   3  14      375.93      356.84     21.33 o
  -1   3  14        4.60        6.94      5.41 o
   0   3  14      272.64      287.27     17.62 o
   1   3  14        0.35        1.71      5.23 o
   2   3  14      639.09      679.18     27.25 o
   4   3  14       38.63       41.45      9.30 o
   5   3  14        2.88        3.70      6.01 o
   6   3  14        0.08        1.85      5.64 o
   7   3  14        0.01        4.21      6.01 o
   8   3  14       10.86        6.71      5.09 o
  -3   4  14       95.51      100.80     13.55 o
  -2   4  14       22.25       38.95     11.19 o
  -1   4  14        1.88        0.51      5.00 o
   0   4  14        1.68        2.54      5.27 o
   1   4  14      156.87      169.26     14.02 o
   2   4  14      296.19      298.88     17.39 o
   3   4  14      218.75      207.29     15.22 o
   4   4  14      990.31     1048.19     32.80 o
   5   4  14       28.51       22.16     17.25 o
   6   4  14       30.74       22.48      6.89 o
   7   4  14      588.05      562.56     25.58 o
  -3   5  14      137.28      149.00     14.90 o
  -2   5  14       22.14       35.25      8.93 o
  -1   5  14       31.12       46.12      9.76 o
   0   5  14      777.77      788.21     29.33 o
   1   5  14       32.84       43.85      9.95 o
   2   5  14      583.09      624.41     25.67 o
   3   5  14        4.73        4.35      5.69 o
   4   5  14       29.57       30.90     11.43 o
   5   5  14       15.89        8.79      8.47 o
   7   5  14      139.27      150.94     15.87 o
  -2   6  14        0.98        2.96      6.29 o
  -1   6  14        1.00        3.28      5.64 o
   0   6  14       78.01       65.87     10.64 o
   1   6  14      259.93      227.55     16.84 o
   2   6  14     1205.03     1241.64     37.28 o
   3   6  14       50.04       30.16      8.28 o
   4   6  14        0.97        7.68      8.10 o
   5   6  14       59.59       68.28     29.74 o
   6   6  14      335.45      341.35     22.11 o
  -1   7  14        9.01       16.61      8.37 o
   0   7  14       77.72       87.38     12.68 o
   1   7  14      451.38      512.97     25.91 o
   2   7  14      326.41      312.71     19.57 o
   3   7  14      241.36      257.11     19.11 o
   4   7  14       52.12       43.53     18.46 o
   5   7  14        0.01        2.45      4.76 o
   6   7  14       39.73       30.25      9.21 o
   0   8  14       12.85       21.60      8.00 o
   1   8  14      196.86      209.18     17.95 o
   2   8  14      147.76      150.57     15.54 o
   3   8  14        4.28        5.46      6.24 o
   4   8  14      150.03      165.93     46.12 o
   1  -6  15        6.20       13.74      7.22 o
   2  -6  15       94.11       81.93     11.29 o
   3  -6  15       64.98       66.15     20.54 o
  -1  -5  15      273.04      274.19     14.08 o
   0  -5  15        8.40       10.87      6.24 o
   1  -5  15       24.61       23.87     12.49 o
   2  -5  15        4.66        4.07     10.64 o
   3  -5  15      212.19      209.83     15.82 o
   4  -5  15      368.75      360.13     20.31 o
  -2  -4  15        0.04        4.86      3.92 o
  -1  -4  15      179.92      182.12     15.82 o
   0  -4  15      461.66      438.26     22.67 o
   1  -4  15      514.55      519.99     15.17 o
   2  -4  15        2.23        7.31      5.55 o
   3  -4  15      140.19      171.81     14.25 o
   4  -4  15       17.26       12.91      9.21 o
   5  -4  15      145.59      151.64     14.34 o
  -3  -3  15       21.10       18.50      4.99 o
  -2  -3  15        0.02        3.98      3.62 o
  -1  -3  15        4.96        6.00      4.76 o
   0  -3  15      136.10      150.38      8.82 o
   1  -3  15      159.30      145.48     10.00 o
   2  -3  15        4.12        8.19      6.06 o
   3  -3  15       35.68       35.47      5.30 o
   4  -3  15       21.12       21.37      7.26 o
   5  -3  15       57.73       92.15     11.75 o
  -3  -2  15       17.06       19.80      7.63 o
  -2  -2  15       64.13       74.11      8.47 o
  -1  -2  15      378.69      405.22     23.66 o
   0  -2  15       44.23       39.81      5.52 o
   1  -2  15       49.24       50.84      6.09 o
   2  -2  15      144.02      147.03      8.72 o
   3  -2  15      201.23      201.37     12.30 o
   4  -2  15      142.70      127.56      9.16 o
  -3  -1  15       70.68       80.40     13.97 o
  -2  -1  15       33.83       29.42      8.84 o
  -1  -1  15      379.18      404.81     20.03 o
   0  -1  15      407.06      393.62     18.41 o
   1  -1  15        0.00        7.40      5.27 o
   2  -1  15      241.55      228.61     14.43 o
   3  -1  15       52.96       56.85      7.68 o
   4  -1  15      175.00      170.10     11.29 o
   6  -1  15      191.35      187.21     12.35 o
  -3   0  15        0.03        6.48      8.56 o
  -2   0  15        0.31       12.91      6.66 o
  -1   0  15       34.98       38.03      8.00 o
   0   0  15      503.16      521.67     22.62 o
   1   0  15       39.20       38.40      8.97 o
   2   0  15      734.69      796.91     26.14 o
   3   0  15       97.15      105.38     11.75 o
   4   0  15       90.35       86.74      9.76 o
   5   0  15       11.88       14.02      8.51 o
   6   0  15      443.86      469.07     19.98 o
   7   0  15        3.88        3.61      3.56 o
  -3   1  15        4.05        7.59      5.92 o
  -2   1  15        1.41        3.98      6.11 o
   0   1  15      206.54      216.77     14.94 o
   1   1  15      688.26      706.79     26.09 o
   2   1  15       10.87        5.09      7.40 o
   3   1  15        0.13        2.31      4.53 o
   4   1  15       84.63       82.43     10.87 o
   5   1  15       33.55       30.53     20.91 o
   6   1  15        3.24        8.00      5.64 o
   7   1  15      109.69       94.83     10.41 o
  -3   2  15        0.25        3.84      6.11 o
  -2   2  15      100.03       94.55     11.61 o
  -1   2  15       49.93       44.04      8.56 o
   0   2  15       32.68       23.13      5.69 o
   1   2  15      154.28      154.27     14.53 o
   2   2  15       91.79       87.57     10.55 o
   3   2  15       47.36       40.85      8.05 o
   4   2  15      156.43      163.30     14.29 o
   5   2  15        1.42        3.84      6.06 o
   6   2  15      513.29      443.63     20.35 o
   7   2  15       18.25       25.12      6.80 o
  -3   3  15      106.71       96.64     12.44 o
  -2   3  15        2.31        4.21      7.26 o
  -1   3  15      157.74      154.32     13.65 o
   0   3  15        0.01        5.13      5.50 o
   1   3  15       71.03       79.01     10.78 o
   3   3  15      250.17      249.15     17.25 o
   4   3  15       28.55       29.37      7.54 o
   5   3  15      673.89      715.72     26.78 o
   6   3  15      112.90      128.97     12.44 o
   7   3  15      409.22      396.53     21.00 o
  -3   4  15       75.55       61.52     10.59 o
  -2   4  15       17.68       23.59      8.05 o
  -1   4  15      624.39      608.36     27.34 o
   0   4  15       92.78       94.92     12.44 o
   1   4  15        0.13        4.16      7.49 o
   2   4  15       19.96       19.15      7.73 o
   3   4  15       51.88       65.09      9.85 o
   5   4  15      660.86      669.05     26.74 o
   6   4  15       22.67       27.20      7.77 o
   7   4  15      590.79      630.28     27.11 o
  -2   5  15       24.20       23.27      7.17 o
  -1   5  15       95.14       92.93     12.86 o
   0   5  15      676.71      663.50     27.48 o
   1   5  15        0.02       10.22      8.10 o
   2   5  15       78.73       83.27     11.56 o
   3   5  15      368.16      390.38     20.96 o
   4   5  15        4.66        6.71      5.27 o
   5   5  15        2.05        5.04      4.21 o
   6   5  15      121.42      120.14     14.25 o
  -1   6  15        4.53        7.26      7.91 o
   0   6  15      237.21      252.95     18.55 o
   1   6  15        4.97        7.08      7.22 o
   2   6  15       37.35       29.56      8.70 o
   3   6  15      499.19      488.96     24.33 o
   4   6  15      160.45      157.74     27.89 o
   5   6  15      190.06      179.30     15.50 o
   6   6  15       48.99       60.37     13.18 o
   0   7  15        0.89        3.01      5.87 o
   1   7  15      582.72      624.36     29.88 o
   2   7  15        6.16       10.96      7.96 o
   3   7  15       43.42       44.41     11.61 o
   4   7  15      237.34      225.33     17.53 o
   1  -5  16        0.20        1.90      4.95 o
   2  -5  16       66.54       71.29     33.03 o
  -1  -4  16        0.03        3.29      3.34 o
   0  -4  16        0.17        1.67      2.37 o
   1  -4  16       25.38       20.35      9.48 o
   2  -4  16      270.97      298.74     32.20 o
   3  -4  16      114.05      119.30     26.78 o
   4  -4  16      322.73      361.01     21.28 o
  -1  -3  16       50.02       49.43      6.56 o
   0  -3  16        1.54        3.52      2.75 o
   1  -3  16       45.60       53.11      9.71 o
   2  -3  16        4.85        3.92      2.97 o
   3  -3  16      289.72      301.06     19.61 o
   4  -3  16      279.44      289.68     19.43 o
   5  -3  16      193.37      194.71     15.91 o
  -2  -2  16       49.37       44.59      8.70 o
  -1  -2  16       39.72       33.20      5.94 o
   0  -2  16        0.01        6.75      4.43 o
   1  -2  16        0.32        4.46      4.18 o
   2  -2  16      133.66      141.08     12.77 o
   4  -2  16       99.27      113.61      9.58 o
  -2  -1  16      320.01      352.82     21.14 o
  -1  -1  16      114.86      125.32     12.35 o
   0  -1  16       75.58       79.89      9.67 o
   1  -1  16      119.00      107.28     10.96 o
   2  -1  16       54.58       49.73      7.86 o
   3  -1  16      191.68      191.88     12.86 o
   4  -1  16        2.91        3.28      5.09 o
   5  -1  16       19.40       14.57     10.64 o
  -2   0  16      136.14      134.01     13.83 o
  -1   0  16      141.54      145.49     14.39 o
   0   0  16      105.48       98.76     11.10 o
   1   0  16       92.33      110.65     11.89 o
   2   0  16      253.84      276.08     16.33 o
   3   0  16       69.02       51.53      7.77 o
   4   0  16       33.06       34.14      6.75 o
   5   0  16      130.82      145.12     11.84 o
  -1   1  16        0.81        8.37      6.80 o
   0   1  16       74.19       71.84     10.45 o
   1   1  16        3.56        9.16      8.10 o
   2   1  16        5.16       10.78      7.12 o
   3   1  16      365.21      380.30     18.64 o
   4   1  16       66.25       80.44      9.48 o
   5   1  16        9.58        8.56      7.08 o
   6   1  16        2.60       17.35      7.08 o
   7   1  16       23.68       22.85      7.40 o
  -2   2  16      141.75      160.33     14.48 o
  -1   2  16       32.27       40.15      8.84 o
   1   2  16       30.84       42.84      9.67 o
   2   2  16      369.15      360.08     20.49 o
   3   2  16      384.48      423.41     21.60 o
   4   2  16      487.17      515.10     22.76 o
   5   2  16        8.93       13.18      8.10 o
   6   2  16      117.92      103.34     11.66 o
  -2   3  16      171.46      190.40     16.33 o
  -1   3  16       81.77       91.69     11.93 o
   0   3  16       21.02       23.96      7.96 o
   1   3  16       17.81       22.25      9.95 o
   2   3  16       34.82       32.94      8.60 o
   3   3  16       13.43        4.30      5.97 o
   4   3  16        0.77       13.69      9.53 o
   5   3  16      123.79      115.65     12.54 o
   6   3  16        3.32       13.32      8.74 o
  -2   4  16       97.10      108.89     13.79 o
  -1   4  16      222.40      237.86     17.90 o
   0   4  16       23.46       26.37      8.37 o
   1   4  16        4.45        4.86      5.64 o
   2   4  16      307.91      306.98     19.06 o
   3   4  16        8.78        4.53      5.23 o
   4   4  16       25.30       23.78      7.40 o
   5   4  16      388.70      387.79     28.45 o
   6   4  16      116.77      105.47     12.54 o
  -1   5  16        5.49        4.07      5.69 o
   0   5  16       14.96        7.86      6.48 o
   1   5  16        3.66        4.90      5.64 o
   2   5  16       43.05       44.78      9.21 o
   3   5  16      173.99      201.55     16.51 o
   4   5  16        6.77        6.85      5.69 o
   0   6  16        1.42        3.98      5.92 o
   2   6  16       64.71       50.61      9.34 o
   3   6  16       71.72       66.57     10.69 o
   4   6  16      154.02      176.48     16.01 o
   0  -3  17        0.71        0.56      6.20 o
   1  -3  17        1.77        5.59      3.79 o
   2  -3  17      154.26      166.95     16.01 o
   4  -3  17        2.08        4.12      8.93 o
   0  -2  17      176.22      158.67     13.23 o
   1  -2  17       73.19       68.83      8.70 o
   3  -2  17        0.23        5.55      5.32 o
  -1  -1  17      165.79      157.28     13.97 o
   0  -1  17       70.72       63.33      9.02 o
   1  -1  17      229.86      245.04     17.02 o
   2  -1  17        0.50        6.11      4.26 o
   3  -1  17      330.48      296.24     16.24 o
   5  -1  17       13.33        9.16      5.55 o
  -1   0  17       92.78       76.93     10.82 o
   0   0  17       60.09       56.90      9.67 o
   1   0  17        1.84        2.41      4.39 o
   2   0  17      237.57      238.93     16.65 o
   3   0  17      261.56      262.61     16.05 o
   4   0  17       49.54       55.00      8.00 o
  -1   1  17        5.67       15.36      7.86 o
   0   1  17        6.19       10.41      7.22 o
   1   1  17        4.35        4.07      5.55 o
   2   1  17      843.60      916.53     32.29 o
   3   1  17        3.93        4.26      4.35 o
   4   1  17       50.07       49.17      7.91 o
   5   1  17       66.58       52.78     15.08 o
   6   1  17       44.46       54.31      9.95 o
   0   2  17       74.29       79.52     11.84 o
   1   2  17        2.14        9.16      7.77 o
   2   2  17      260.59      256.74     17.12 o
   3   2  17       49.55       50.05      9.81 o
   4   2  17       41.52       40.25      8.65 o
   5   2  17       80.29       55.79     25.26 o
  -1   3  17       18.41       19.75      7.91 o
   0   3  17      258.33      254.56     18.46 o
   2   3  17      283.33      262.80     18.23 o
   3   3  17       87.58       71.61     10.36 o
   4   3  17        0.71       11.89      7.68 o
   5   3  17       73.15       53.29     32.15 o
   0   4  17       75.06       96.77     12.72 o
   1   4  17      215.69      219.41     18.27 o
   2   4  17      388.69      426.19     23.55 o
   3   4  17       19.67       24.47      7.77 o
   4   4  17       31.33       40.01      8.60 o
   5   4  17        1.93        4.02      5.78 o
   1   5  17      248.08      273.81     20.03 o
   2   5  17      178.87      168.85     15.59 o
   3   5  17      773.32      767.53     31.64 o
   1  -1  18        8.06        6.20      6.06 o
   2  -1  18       17.32       11.38      5.32 o
   1   0  18      102.23       99.64     11.93 o
   2   0  18        8.99        7.63      5.41 o
   3   0  18       29.27       30.16      8.05 o
   1   1  18       18.02       26.78      8.05 o
   2   1  18      135.30      120.51     12.49 o
   3   1  18       68.21       83.17     10.45 o
   4   1  18       84.02       82.94     11.33 o
   1   2  18       28.47       38.67      8.60 o
   2   2  18       82.43       90.16     12.91 o
   3   2  18       19.95       22.02      7.08 o
   4   2  18       71.43       62.03     10.13 o
   2   3  18      209.95      209.51     16.61 o
   3   3  18      176.16      175.79     15.54 o
 
